# Supplementary material for: 1-Phenyl-1-[(1-phenyl­ethyl)sulfonyl­methyl­sulfon­yl]ethane
Source: Acta Crystallogr Sect E Struct Rep Online. 2009 Nov 25;65(Pt 12):o3198. doi: 10.1107/S1600536809049423 (PMC2971820; doi:10.1107/S1600536809049423)
Supplement: Supplementary file 1 [file e-65-o3198-sup1.cif]

##############################################################################
###                                                                        ###
###        Electronic paper (Acta Crystallographica Section E)             ###
###                                                                        ###
##############################################################################
#                                                                            #
# This CIF contains the data in a paper accepted for publication in Acta     #
# Crystallographica Section E. It conforms to the requirements of Notes      #
# for Authors for Section E, and has been peer reviewed under the auspices   #
# of the IUCr Commission on Journals.                                        #
#                                                                            #
# Full details of the Crystallographic Information File format               #
# are given in the paper "The Crystallographic Information File (CIF):       #
# a New Standard Archive File for Crystallography" by S. R. Hall, F. H.      #
# Allen and I. D. Brown [Acta Cryst. (1991), A47, 655-685].                  #
#                                                                            #
# The current version of the core CIF dictionary is obtainable from          #
# ftp://ftp.iucr.org/pub/cif_core.dic. The current version number is 2.4.    #
#                                                                            #
# Software is freely available for graphical display of the structure(s) in  #
# this CIF.  For information consult the CIF home page http://www.iucr.org/  #
# cif/home.html                                                              #
#                                                                            #
# This file may be used for bona fide research purposes within the           #
# scientific community so long as proper attribution is given to the journal # 
# article from which it was obtained.                                        #
#                                                                            #
##############################################################################
                                             
data_global
_audit_creation_method     SHELXL-97
_journal_date_recd_electronic     2009-08-24
_journal_date_accepted     2009-11-19
_journal_name_full     'Acta Crystallographica, Section E'
_journal_year     2009
_journal_volume     65
_journal_issue     12
_journal_page_first     o3198
_journal_page_last     o3198
_journal_paper_category     QO
_journal_coeditor_code     FL2264
_publ_contact_author_name     'Sun Feng-xia'
_publ_contact_author_address
;  College of Chemical and Pharmaceutical Engineering,
Hebei University of Science and Technology
  Shijiazhuang 050018
  People's Republic of China
;
_publ_contact_author_email     fxsun001@163.com
_publ_contact_author_fax     '0086-311-88632427'
_publ_contact_author_phone     '0086-311-85115287'
_publ_section_title
;
1-Phenyl-1-[(1-phenylethyl)sulfonylmethylsulfonyl]ethane
;
loop_
    _publ_author_name
    _publ_author_footnote
    _publ_author_address
    'Zhang, Bing-zhu' .
; College of Chemical Engineering,
  Hebei University of Technology
  Tianjin 300130
  People's Republic of China
;
    'Chen, Xiang-min' .
; Graduate School,
  Hebei University of Science and Technology
  Shijiazhuang 050018
  People's Republic of China
;
    'Kang, Huai-ping' .
; College of Chemical and Pharmaceutical Engineering,
  Hebei University of Science and Technology
  Shijiazhuang 050018
  People's Republic of China
;
    'Sun, Feng-xia' .
; College of Chemical and Pharmaceutical Engineering,
  Hebei University of Science and Technology
  Shijiazhuang 050018
  People's Republic of China
;
    'Wang, Yan-ji' .
; College of Chemical Engineering,
  Hebei University of Technology
  Tianjin 300130
  People's Republic of China
;
    'Liu, Jing-tao' .
; College of Chemical and Pharmaceutical Engineering,
Hebei University of Science and Technology
  Shijiazhuang 050018
  People's Republic of China
;
    'Wang, De-bin' .
; College of Chemical and Pharmaceutical Engineering,
Hebei University of Science and Technology
  Shijiazhuang 050018
  People's Republic of China
;
data_I
_audit_creation_method     SHELXL-97
_chemical_name_systematic
;
1-Phenyl-1-[(1-phenylethyl)sulfonylmethylsulfonyl]ethane
;
_chemical_name_common
;
;
_chemical_formula_moiety     'C17 H20 O4 S2'
_chemical_formula_sum     'C17 H20 O4 S2'
_chemical_formula_iupac     'C17 H20 O4 S2'
_chemical_formula_weight     352.45
_chemical_melting_point_gt     443.0
_chemical_melting_point_lt     442.0
_symmetry_cell_setting     Orthorhombic
_symmetry_space_group_name_H-M     'P b c a'
loop_
    _symmetry_equiv_pos_as_xyz
    'x, y, z'
    '-x+1/2, -y, z+1/2'
    '-x, y+1/2, -z+1/2'
    'x+1/2, -y+1/2, -z'
    '-x, -y, -z'
    'x-1/2, y, -z-1/2'
    'x, -y-1/2, z-1/2'
    '-x-1/2, y-1/2, z'
_cell_length_a     16.662(3)
_cell_length_b     19.270(4)
_cell_length_c     22.094(4)
_cell_angle_alpha     90.00
_cell_angle_beta     90.00
_cell_angle_gamma     90.00
_cell_volume     7094(2)
_cell_formula_units_Z     16
_cell_measurement_reflns_used     12971
_cell_measurement_theta_min     2.114
_cell_measurement_theta_max     27.121
_cell_measurement_temperature     293(2)
_exptl_crystal_description     block
_exptl_crystal_colour     'light yellow'
_exptl_crystal_size_max     0.20
_exptl_crystal_size_mid     0.18
_exptl_crystal_size_min     0.16
_exptl_crystal_density_diffrn     1.320
_exptl_crystal_density_meas     ?
_exptl_crystal_density_method     'not measured'
_exptl_crystal_F_000     2976
_exptl_absorpt_coefficient_mu     0.316
_exptl_absorpt_correction_type     multi-scan
_exptl_absorpt_process_details     '(CrystalClear; Rigaku, 2005)'
_exptl_absorpt_correction_T_min     0.9395
_exptl_absorpt_correction_T_max     0.9511
_exptl_special_details
;
;
_diffrn_ambient_temperature     293(2)
_diffrn_radiation_type     MoK\a
_diffrn_radiation_wavelength     0.71073
_diffrn_radiation_source     'rotating anode'
_diffrn_radiation_monochromator     confocal
_diffrn_measurement_device_type     'Rigaku Saturn CCD area-detector'
_diffrn_measurement_method     '\w and \f scans'
_diffrn_detector_area_resol_mean     7.31
_diffrn_reflns_number     45855
_diffrn_reflns_av_R_equivalents     0.0515
_diffrn_reflns_av_sigmaI/netI     0.0294
_diffrn_reflns_theta_min     2.11
_diffrn_reflns_theta_max     25.02
_diffrn_reflns_theta_full     25.02
_diffrn_measured_fraction_theta_max     0.999
_diffrn_measured_fraction_theta_full     0.999
_diffrn_reflns_limit_h_min     -19
_diffrn_reflns_limit_h_max     18
_diffrn_reflns_limit_k_min     -22
_diffrn_reflns_limit_k_max     22
_diffrn_reflns_limit_l_min     -26
_diffrn_reflns_limit_l_max     26
_diffrn_standards_number     0
_diffrn_standards_interval_count     .
_diffrn_standards_interval_time     .
_diffrn_standards_decay_%     ?
_refine_special_details
;
Refinement of <i>F</i>^2^ against ALL reflections. The weighted <i>R</i>-factor
<i>wR</i> and goodness of fit <i>S</i> are based on <i>F</i>^2^, conventional
<i>R</i>-factors <i>R</i> are based on <i>F</i>, with <i>F</i> set to zero for
negative <i>F</i>^2^. The threshold expression of <i>F</i>^2^ >
\s(<i>F</i>^2^) is used only for calculating <i>R</i>-factors(gt) <i>etc</i>.
and is not relevant to the choice of reflections for refinement.
<i>R</i>-factors based on <i>F</i>^2^ are statistically about twice as large
as those based on <i>F</i>, and <i>R</i>- factors based on ALL data will be
even larger.
;
_reflns_number_total     6253
_reflns_number_gt     5060
_reflns_threshold_expression     I>2sigma(I)
_refine_ls_structure_factor_coef     Fsqd
_refine_ls_matrix_type     full
_refine_ls_R_factor_all     0.0736
_refine_ls_R_factor_gt     0.0579
_refine_ls_wR_factor_gt     0.1446
_refine_ls_wR_factor_ref     0.1550
_refine_ls_goodness_of_fit_ref     1.106
_refine_ls_restrained_S_all     1.106
_refine_ls_number_reflns     6253
_refine_ls_number_parameters     420
_refine_ls_number_restraints     0
_refine_ls_hydrogen_treatment     constr
_refine_ls_weighting_scheme     calc
_refine_ls_weighting_details
         'calc w=1/[\s^2^(Fo^2^)+(0.0766P)^2^+2.0257P] where P=(Fo^2^+2Fc^2^)/3'
_atom_sites_solution_hydrogens     geom
_atom_sites_solution_primary     direct
_atom_sites_solution_secondary     difmap
_refine_ls_shift/su_max     0.002
_refine_ls_shift/su_mean     0.000
_refine_diff_density_max     0.264
_refine_diff_density_min     -0.309
_refine_ls_extinction_method     'SHELXL97 (Sheldrick, 2008)'
_refine_ls_extinction_coef     0.0035(4)
_refine_ls_extinction_expression
                                  'Fc^*^=kFc[1+0.001xFc^2^\l^3^/sin(2\q)]^-1/4^'
loop_
    _atom_type_symbol
    _atom_type_description
    _atom_type_scat_dispersion_real
    _atom_type_scat_dispersion_imag
    _atom_type_scat_source
    'C' 'C' 0.0033 0.0016
                         'International Tables Vol C Tables 4.2.6.8 and 6.1.1.4'
    'H' 'H' 0.0000 0.0000
                         'International Tables Vol C Tables 4.2.6.8 and 6.1.1.4'
    'O' 'O' 0.0106 0.0060
                         'International Tables Vol C Tables 4.2.6.8 and 6.1.1.4'
    'S' 'S' 0.1246 0.1234
                         'International Tables Vol C Tables 4.2.6.8 and 6.1.1.4'
_computing_data_collection     'CrystalClear (Rigaku, 2005)'
_computing_cell_refinement     'CrystalClear (Rigaku, 2005)'
_computing_data_reduction     'CrystalClear (Rigaku, 2005)'
_computing_structure_solution     'SHELXS97 (Sheldrick, 2008)'
_computing_structure_refinement     'SHELXL97 (Sheldrick, 2008)'
_computing_molecular_graphics     'SHELXTL (Sheldrick, 2008)'
_computing_publication_material     'SHELXTL (Sheldrick, 2008)'
loop_
    _atom_site_type_symbol
    _atom_site_label
    _atom_site_fract_x
    _atom_site_fract_y
    _atom_site_fract_z
    _atom_site_U_iso_or_equiv
    _atom_site_adp_type
    _atom_site_calc_flag
    _atom_site_refinement_flags
    _atom_site_occupancy
    _atom_site_disorder_assembly
    _atom_site_disorder_group
    S S1 0.42601(4) 0.14356(4) 0.65021(3) 0.0548(2) Uani d . 1 . .
    S S2 0.43044(5) 0.28236(4) 0.71302(4) 0.0658(3) Uani d . 1 . .
    S S3 0.91769(4) 0.01716(4) 0.58927(3) 0.0549(2) Uani d . 1 . .
    S S4 0.95474(4) 0.14921(4) 0.52137(3) 0.0595(2) Uani d . 1 . .
    O O1 0.50929(13) 0.14107(13) 0.66501(12) 0.0812(7) Uani d . 1 . .
    O O2 0.40126(15) 0.11824(12) 0.59213(9) 0.0745(6) Uani d . 1 . .
    O O3 0.39709(17) 0.25589(12) 0.76788(9) 0.0842(7) Uani d . 1 . .
    O O4 0.51574(14) 0.28768(13) 0.70805(14) 0.0964(8) Uani d . 1 . .
    O O5 0.99638(12) -0.01180(13) 0.58338(9) 0.0716(6) Uani d . 1 . .
    O O6 0.90029(12) 0.05709(11) 0.64260(8) 0.0626(5) Uani d . 1 . .
    O O7 1.03467(12) 0.13461(14) 0.54114(11) 0.0783(7) Uani d . 1 . .
    O O8 0.94424(13) 0.17500(12) 0.46090(9) 0.0680(6) Uani d . 1 . .
    C C1 0.2418(2) 0.0672(2) 0.65607(16) 0.0807(10) Uani d . 1 . .
    H H1 0.2706 0.0376 0.6309 0.097 Uiso calc R 1 . .
    C C2 0.1600(3) 0.0728(3) 0.6496(2) 0.1075(15) Uani d . 1 . .
    H H2 0.1340 0.0469 0.6200 0.129 Uiso calc R 1 . .
    C C3 0.1172(3) 0.1152(3) 0.6855(3) 0.1045(15) Uani d . 1 . .
    H H3 0.0619 0.1186 0.6805 0.125 Uiso calc R 1 . .
    C C4 0.1543(2) 0.1535(2) 0.7294(2) 0.0925(12) Uani d . 1 . .
    H H4 0.1244 0.1825 0.7544 0.111 Uiso calc R 1 . .
    C C5 0.2375(2) 0.14881(17) 0.73661(16) 0.0702(9) Uani d . 1 . .
    H H5 0.2631 0.1750 0.7662 0.084 Uiso calc R 1 . .
    C C6 0.28160(17) 0.10547(14) 0.69983(12) 0.0520(7) Uani d . 1 . .
    C C7 0.37104(17) 0.09921(14) 0.70854(12) 0.0516(7) Uani d . 1 . .
    H H7 0.3846 0.1210 0.7473 0.062 Uiso calc R 1 . .
    C C8 0.4035(2) 0.02521(17) 0.70958(16) 0.0789(10) Uani d . 1 . .
    H H8A 0.3753 -0.0013 0.7396 0.118 Uiso calc R 1 . .
    H H8B 0.4597 0.0261 0.7192 0.118 Uiso calc R 1 . .
    H H8C 0.3960 0.0042 0.6706 0.118 Uiso calc R 1 . .
    C C9 0.39327(17) 0.23133(14) 0.65224(12) 0.0521(7) Uani d . 1 . .
    H H9A 0.4088 0.2534 0.6145 0.063 Uiso calc R 1 . .
    H H9B 0.3351 0.2316 0.6541 0.063 Uiso calc R 1 . .
    C C10 0.3892(2) 0.36687(17) 0.69637(16) 0.0721(9) Uani d . 1 . .
    H H10 0.4176 0.3848 0.6608 0.086 Uiso calc R 1 . .
    C C11 0.4098(3) 0.4138(2) 0.7492(2) 0.1226(18) Uani d . 1 . .
    H H11A 0.3917 0.4601 0.7407 0.184 Uiso calc R 1 . .
    H H11B 0.4669 0.4141 0.7551 0.184 Uiso calc R 1 . .
    H H11C 0.3840 0.3970 0.7851 0.184 Uiso calc R 1 . .
    C C12 0.30164(19) 0.36350(15) 0.68054(15) 0.0607(8) Uani d . 1 . .
    C C13 0.2783(2) 0.3767(2) 0.62202(18) 0.0861(11) Uani d . 1 . .
    H H13 0.3168 0.3885 0.5933 0.103 Uiso calc R 1 . .
    C C14 0.1986(4) 0.3726(3) 0.6053(3) 0.133(2) Uani d . 1 . .
    H H14 0.1825 0.3822 0.5659 0.160 Uiso calc R 1 . .
    C C15 0.1430(3) 0.3535(3) 0.6495(5) 0.149(3) Uani d . 1 . .
    H H15 0.0892 0.3485 0.6393 0.179 Uiso calc R 1 . .
    C C16 0.1663(4) 0.3425(3) 0.7057(4) 0.133(2) Uani d . 1 . .
    H H16 0.1279 0.3318 0.7348 0.160 Uiso calc R 1 . .
    C C17 0.2446(3) 0.34631(19) 0.7224(2) 0.0892(12) Uani d . 1 . .
    H H17 0.2594 0.3372 0.7622 0.107 Uiso calc R 1 . .
    C C18 0.7175(2) -0.03355(18) 0.52485(15) 0.0732(9) Uani d . 1 . .
    H H18 0.7416 -0.0530 0.4909 0.088 Uiso calc R 1 . .
    C C19 0.6381(2) -0.0121(2) 0.52199(19) 0.0934(12) Uani d . 1 . .
    H H19 0.6089 -0.0180 0.4865 0.112 Uiso calc R 1 . .
    C C20 0.6028(2) 0.0175(2) 0.5712(2) 0.0885(11) Uani d . 1 . .
    H H20 0.5498 0.0324 0.5691 0.106 Uiso calc R 1 . .
    C C21 0.6446(2) 0.02539(19) 0.62323(18) 0.0764(10) Uani d . 1 . .
    H H21 0.6202 0.0459 0.6566 0.092 Uiso calc R 1 . .
    C C22 0.72306(19) 0.00328(17) 0.62717(14) 0.0654(8) Uani d . 1 . .
    H H22 0.7509 0.0081 0.6634 0.078 Uiso calc R 1 . .
    C C23 0.76090(17) -0.02629(15) 0.57724(13) 0.0536(7) Uani d . 1 . .
    C C24 0.84634(17) -0.05169(15) 0.58011(13) 0.0570(7) Uani d . 1 . .
    H H24 0.8581 -0.0748 0.5416 0.068 Uiso calc R 1 . .
    C C25 0.8621(2) -0.10406(19) 0.63070(16) 0.0807(10) Uani d . 1 . .
    H H25A 0.8535 -0.0823 0.6692 0.121 Uiso calc R 1 . .
    H H25B 0.9166 -0.1201 0.6282 0.121 Uiso calc R 1 . .
    H H25C 0.8262 -0.1427 0.6264 0.121 Uiso calc R 1 . .
    C C26 0.89830(16) 0.07083(16) 0.52489(11) 0.0534(7) Uani d . 1 . .
    H H26A 0.9092 0.0441 0.4886 0.064 Uiso calc R 1 . .
    H H26B 0.8417 0.0825 0.5246 0.064 Uiso calc R 1 . .
    C C27 0.90765(19) 0.20848(18) 0.57385(14) 0.0671(9) Uani d . 1 . .
    H H27 0.9089 0.1869 0.6140 0.081 Uiso calc R 1 . .
    C C28 0.9598(3) 0.2734(3) 0.5763(2) 0.1152(16) Uani d . 1 . .
    H H28A 0.9649 0.2925 0.5364 0.173 Uiso calc R 1 . .
    H H28B 1.0120 0.2615 0.5916 0.173 Uiso calc R 1 . .
    H H28C 0.9354 0.3070 0.6026 0.173 Uiso calc R 1 . .
    C C29 0.82128(19) 0.22151(16) 0.55802(14) 0.0611(8) Uani d . 1 . .
    C C30 0.7612(2) 0.18929(19) 0.59077(16) 0.0771(10) Uani d . 1 . .
    H H30 0.7748 0.1587 0.6217 0.093 Uiso calc R 1 . .
    C C31 0.6814(2) 0.2018(2) 0.5783(2) 0.0978(13) Uani d . 1 . .
    H H31 0.6419 0.1802 0.6013 0.117 Uiso calc R 1 . .
    C C32 0.6603(3) 0.2448(2) 0.5333(2) 0.1013(14) Uani d . 1 . .
    H H32 0.6063 0.2530 0.5256 0.122 Uiso calc R 1 . .
    C C33 0.7169(3) 0.2765(2) 0.4991(2) 0.0950(13) Uani d . 1 . .
    H H33 0.7016 0.3052 0.4674 0.114 Uiso calc R 1 . .
    C C34 0.7977(3) 0.26611(18) 0.51137(16) 0.0802(10) Uani d . 1 . .
    H H34 0.8364 0.2889 0.4884 0.096 Uiso calc R 1 . .
loop_
    _atom_site_aniso_label
    _atom_site_aniso_U_11
    _atom_site_aniso_U_22
    _atom_site_aniso_U_33
    _atom_site_aniso_U_12
    _atom_site_aniso_U_13
    _atom_site_aniso_U_23
    S1 0.0510(4) 0.0588(5) 0.0545(4) 0.0056(3) 0.0035(3) -0.0007(3)
    S2 0.0669(5) 0.0562(5) 0.0742(6) -0.0133(4) -0.0189(4) 0.0005(4)
    S3 0.0473(4) 0.0713(5) 0.0460(4) 0.0054(3) -0.0008(3) 0.0045(3)
    S4 0.0458(4) 0.0806(6) 0.0522(4) -0.0071(4) 0.0008(3) 0.0088(4)
    O1 0.0452(12) 0.0881(17) 0.1104(18) 0.0122(11) 0.0044(12) -0.0007(14)
    O2 0.1017(18) 0.0751(15) 0.0467(12) 0.0035(13) 0.0062(11) -0.0084(10)
    O3 0.125(2) 0.0704(15) 0.0570(13) -0.0155(14) -0.0186(13) -0.0040(11)
    O4 0.0565(14) 0.0835(17) 0.149(2) -0.0166(13) -0.0312(14) 0.0037(16)
    O5 0.0459(12) 0.0994(17) 0.0696(13) 0.0169(11) -0.0043(10) 0.0080(12)
    O6 0.0709(14) 0.0757(14) 0.0413(10) -0.0014(11) 0.0021(9) -0.0015(9)
    O7 0.0431(12) 0.1102(19) 0.0816(15) -0.0108(12) -0.0066(10) 0.0171(13)
    O8 0.0707(14) 0.0814(15) 0.0518(12) 0.0013(11) 0.0071(10) 0.0163(10)
    C1 0.071(2) 0.091(3) 0.081(2) -0.0129(19) -0.0115(18) -0.009(2)
    C2 0.073(3) 0.129(4) 0.120(4) -0.028(3) -0.027(3) 0.003(3)
    C3 0.058(2) 0.115(4) 0.140(4) -0.012(3) -0.007(3) 0.032(3)
    C4 0.069(2) 0.090(3) 0.119(3) 0.001(2) 0.033(2) 0.012(2)
    C5 0.061(2) 0.069(2) 0.080(2) -0.0048(16) 0.0154(17) -0.0030(17)
    C6 0.0534(16) 0.0508(16) 0.0517(16) -0.0087(13) 0.0000(13) 0.0073(12)
    C7 0.0582(17) 0.0513(16) 0.0453(15) 0.0014(13) -0.0045(12) 0.0034(12)
    C8 0.101(3) 0.0556(19) 0.080(2) 0.0167(18) -0.0067(19) 0.0087(16)
    C9 0.0525(16) 0.0547(16) 0.0492(15) -0.0053(13) -0.0019(12) 0.0091(12)
    C10 0.073(2) 0.0572(19) 0.086(2) -0.0122(17) -0.0067(18) 0.0010(16)
    C11 0.143(4) 0.065(2) 0.160(4) -0.013(3) -0.052(3) -0.033(3)
    C12 0.0620(19) 0.0499(16) 0.070(2) -0.0009(14) 0.0113(15) -0.0139(14)
    C13 0.087(3) 0.092(3) 0.079(3) 0.019(2) 0.000(2) -0.015(2)
    C14 0.119(4) 0.134(4) 0.147(5) 0.058(4) -0.058(4) -0.071(4)
    C15 0.065(3) 0.116(4) 0.267(9) 0.003(3) -0.021(5) -0.110(6)
    C16 0.085(4) 0.085(3) 0.229(7) -0.012(3) 0.061(4) -0.036(4)
    C17 0.086(3) 0.073(2) 0.108(3) 0.008(2) 0.037(2) -0.010(2)
    C18 0.065(2) 0.084(2) 0.070(2) 0.0042(18) -0.0046(16) -0.0184(17)
    C19 0.069(2) 0.111(3) 0.100(3) 0.003(2) -0.023(2) -0.027(2)
    C20 0.053(2) 0.092(3) 0.121(3) 0.0045(19) -0.004(2) -0.018(2)
    C21 0.061(2) 0.078(2) 0.090(3) 0.0038(18) 0.0190(19) -0.0103(19)
    C22 0.066(2) 0.070(2) 0.0601(18) 0.0020(16) 0.0102(15) -0.0033(15)
    C23 0.0514(16) 0.0561(17) 0.0535(16) -0.0020(13) 0.0050(13) -0.0014(13)
    C24 0.0564(18) 0.0613(18) 0.0534(16) 0.0067(14) 0.0012(13) -0.0014(13)
    C25 0.090(3) 0.068(2) 0.084(2) 0.0091(19) -0.0015(19) 0.0184(18)
    C26 0.0425(15) 0.0736(19) 0.0442(15) 0.0020(14) -0.0010(11) 0.0033(13)
    C27 0.068(2) 0.082(2) 0.0521(17) -0.0144(17) 0.0001(15) -0.0049(15)
    C28 0.099(3) 0.120(4) 0.126(4) -0.050(3) 0.006(3) -0.042(3)
    C29 0.0656(19) 0.0579(17) 0.0597(18) -0.0021(15) 0.0042(15) -0.0043(14)
    C30 0.071(2) 0.070(2) 0.090(2) 0.0053(18) 0.0155(18) 0.0123(18)
    C31 0.070(3) 0.077(3) 0.146(4) 0.005(2) 0.023(2) 0.003(3)
    C32 0.081(3) 0.085(3) 0.138(4) 0.025(2) -0.011(3) -0.019(3)
    C33 0.117(4) 0.078(3) 0.091(3) 0.041(3) -0.015(3) -0.002(2)
    C34 0.106(3) 0.065(2) 0.069(2) 0.008(2) 0.014(2) 0.0018(17)
_geom_special_details
;
All e.s.d.'s (except the e.s.d. in the dihedral angle between two l.s. planes)
are estimated using the full covariance matrix. The cell e.s.d.'s are taken
into account individually in the estimation of e.s.d.'s in distances, angles
and torsion angles; correlations between e.s.d.'s in cell parameters are only
used when they are defined by crystal symmetry. An approximate (isotropic)
treatment of cell e.s.d.'s is used for estimating e.s.d.'s involving l.s.
planes.
;
loop_
    _geom_bond_atom_site_label_1
    _geom_bond_atom_site_label_2
    _geom_bond_site_symmetry_2
    _geom_bond_distance
    _geom_bond_publ_flag
    S1 O1 . 1.426(2) ?
    S1 O2 . 1.433(2) ?
    S1 C9 . 1.778(3) ?
    S1 C7 . 1.797(3) ?
    S2 O3 . 1.428(2) ?
    S2 O4 . 1.429(2) ?
    S2 C9 . 1.776(3) ?
    S2 C10 . 1.805(3) ?
    S3 O5 . 1.431(2) ?
    S3 O6 . 1.437(2) ?
    S3 C26 . 1.788(3) ?
    S3 C24 . 1.793(3) ?
    S4 O7 . 1.430(2) ?
    S4 O8 . 1.436(2) ?
    S4 C26 . 1.781(3) ?
    S4 C27 . 1.807(3) ?
    C1 C2 . 1.374(5) ?
    C1 C6 . 1.385(4) ?
    C1 H1 . 0.9300 ?
    C2 C3 . 1.345(6) ?
    C2 H2 . 0.9300 ?
    C3 C4 . 1.366(6) ?
    C3 H3 . 0.9300 ?
    C4 C5 . 1.398(5) ?
    C4 H4 . 0.9300 ?
    C5 C6 . 1.377(4) ?
    C5 H5 . 0.9300 ?
    C6 C7 . 1.507(4) ?
    C7 C8 . 1.526(4) ?
    C7 H7 . 0.9800 ?
    C8 H8A . 0.9600 ?
    C8 H8B . 0.9600 ?
    C8 H8C . 0.9600 ?
    C9 H9A . 0.9700 ?
    C9 H9B . 0.9700 ?
    C10 C12 . 1.501(4) ?
    C10 C11 . 1.517(5) ?
    C10 H10 . 0.9800 ?
    C11 H11A . 0.9600 ?
    C11 H11B . 0.9600 ?
    C11 H11C . 0.9600 ?
    C12 C17 . 1.367(5) ?
    C12 C13 . 1.374(5) ?
    C13 C14 . 1.382(6) ?
    C13 H13 . 0.9300 ?
    C14 C15 . 1.396(9) ?
    C14 H14 . 0.9300 ?
    C15 C16 . 1.318(9) ?
    C15 H15 . 0.9300 ?
    C16 C17 . 1.358(7) ?
    C16 H16 . 0.9300 ?
    C17 H17 . 0.9300 ?
    C18 C23 . 1.372(4) ?
    C18 C19 . 1.388(5) ?
    C18 H18 . 0.9300 ?
    C19 C20 . 1.362(5) ?
    C19 H19 . 0.9300 ?
    C20 C21 . 1.352(5) ?
    C20 H20 . 0.9300 ?
    C21 C22 . 1.377(4) ?
    C21 H21 . 0.9300 ?
    C22 C23 . 1.392(4) ?
    C22 H22 . 0.9300 ?
    C23 C24 . 1.507(4) ?
    C24 C25 . 1.529(4) ?
    C24 H24 . 0.9800 ?
    C25 H25A . 0.9600 ?
    C25 H25B . 0.9600 ?
    C25 H25C . 0.9600 ?
    C26 H26A . 0.9700 ?
    C26 H26B . 0.9700 ?
    C27 C29 . 1.502(4) ?
    C27 C28 . 1.524(5) ?
    C27 H27 . 0.9800 ?
    C28 H28A . 0.9600 ?
    C28 H28B . 0.9600 ?
    C28 H28C . 0.9600 ?
    C29 C30 . 1.383(4) ?
    C29 C34 . 1.398(5) ?
    C30 C31 . 1.379(5) ?
    C30 H30 . 0.9300 ?
    C31 C32 . 1.341(6) ?
    C31 H31 . 0.9300 ?
    C32 C33 . 1.353(6) ?
    C32 H32 . 0.9300 ?
    C33 C34 . 1.388(5) ?
    C33 H33 . 0.9300 ?
    C34 H34 . 0.9300 ?
loop_
    _geom_angle_atom_site_label_1
    _geom_angle_atom_site_label_2
    _geom_angle_atom_site_label_3
    _geom_angle_site_symmetry_1
    _geom_angle_site_symmetry_3
    _geom_angle
    _geom_angle_publ_flag
    O1 S1 O2 . . 118.26(15) ?
    O1 S1 C9 . . 108.95(14) ?
    O2 S1 C9 . . 104.96(13) ?
    O1 S1 C7 . . 108.39(14) ?
    O2 S1 C7 . . 109.48(14) ?
    C9 S1 C7 . . 106.14(13) ?
    O3 S2 O4 . . 118.55(16) ?
    O3 S2 C9 . . 107.97(13) ?
    O4 S2 C9 . . 109.17(16) ?
    O3 S2 C10 . . 110.31(17) ?
    O4 S2 C10 . . 107.35(16) ?
    C9 S2 C10 . . 102.27(14) ?
    O5 S3 O6 . . 117.93(13) ?
    O5 S3 C26 . . 108.59(13) ?
    O6 S3 C26 . . 107.82(13) ?
    O5 S3 C24 . . 107.99(14) ?
    O6 S3 C24 . . 110.80(13) ?
    C26 S3 C24 . . 102.61(13) ?
    O7 S4 O8 . . 117.77(13) ?
    O7 S4 C26 . . 108.16(14) ?
    O8 S4 C26 . . 105.66(13) ?
    O7 S4 C27 . . 109.44(15) ?
    O8 S4 C27 . . 108.98(15) ?
    C26 S4 C27 . . 106.18(14) ?
    C2 C1 C6 . . 120.4(4) ?
    C2 C1 H1 . . 119.8 ?
    C6 C1 H1 . . 119.8 ?
    C3 C2 C1 . . 120.8(4) ?
    C3 C2 H2 . . 119.6 ?
    C1 C2 H2 . . 119.6 ?
    C2 C3 C4 . . 120.4(4) ?
    C2 C3 H3 . . 119.8 ?
    C4 C3 H3 . . 119.8 ?
    C3 C4 C5 . . 119.7(4) ?
    C3 C4 H4 . . 120.2 ?
    C5 C4 H4 . . 120.2 ?
    C6 C5 C4 . . 120.0(3) ?
    C6 C5 H5 . . 120.0 ?
    C4 C5 H5 . . 120.0 ?
    C5 C6 C1 . . 118.6(3) ?
    C5 C6 C7 . . 120.0(3) ?
    C1 C6 C7 . . 121.3(3) ?
    C6 C7 C8 . . 115.3(3) ?
    C6 C7 S1 . . 111.98(18) ?
    C8 C7 S1 . . 105.9(2) ?
    C6 C7 H7 . . 107.8 ?
    C8 C7 H7 . . 107.8 ?
    S1 C7 H7 . . 107.8 ?
    C7 C8 H8A . . 109.5 ?
    C7 C8 H8B . . 109.5 ?
    H8A C8 H8B . . 109.5 ?
    C7 C8 H8C . . 109.5 ?
    H8A C8 H8C . . 109.5 ?
    H8B C8 H8C . . 109.5 ?
    S2 C9 S1 . . 116.03(15) ?
    S2 C9 H9A . . 108.3 ?
    S1 C9 H9A . . 108.3 ?
    S2 C9 H9B . . 108.3 ?
    S1 C9 H9B . . 108.3 ?
    H9A C9 H9B . . 107.4 ?
    C12 C10 C11 . . 115.2(3) ?
    C12 C10 S2 . . 112.2(2) ?
    C11 C10 S2 . . 107.2(3) ?
    C12 C10 H10 . . 107.3 ?
    C11 C10 H10 . . 107.3 ?
    S2 C10 H10 . . 107.3 ?
    C10 C11 H11A . . 109.5 ?
    C10 C11 H11B . . 109.5 ?
    H11A C11 H11B . . 109.5 ?
    C10 C11 H11C . . 109.5 ?
    H11A C11 H11C . . 109.5 ?
    H11B C11 H11C . . 109.5 ?
    C17 C12 C13 . . 119.0(4) ?
    C17 C12 C10 . . 121.9(3) ?
    C13 C12 C10 . . 119.1(3) ?
    C12 C13 C14 . . 120.9(4) ?
    C12 C13 H13 . . 119.6 ?
    C14 C13 H13 . . 119.6 ?
    C13 C14 C15 . . 117.8(6) ?
    C13 C14 H14 . . 121.1 ?
    C15 C14 H14 . . 121.1 ?
    C16 C15 C14 . . 120.5(6) ?
    C16 C15 H15 . . 119.8 ?
    C14 C15 H15 . . 119.8 ?
    C15 C16 C17 . . 122.0(6) ?
    C15 C16 H16 . . 119.0 ?
    C17 C16 H16 . . 119.0 ?
    C16 C17 C12 . . 119.9(5) ?
    C16 C17 H17 . . 120.1 ?
    C12 C17 H17 . . 120.1 ?
    C23 C18 C19 . . 120.7(3) ?
    C23 C18 H18 . . 119.6 ?
    C19 C18 H18 . . 119.6 ?
    C20 C19 C18 . . 120.0(3) ?
    C20 C19 H19 . . 120.0 ?
    C18 C19 H19 . . 120.0 ?
    C21 C20 C19 . . 120.2(3) ?
    C21 C20 H20 . . 119.9 ?
    C19 C20 H20 . . 119.9 ?
    C20 C21 C22 . . 120.5(3) ?
    C20 C21 H21 . . 119.7 ?
    C22 C21 H21 . . 119.7 ?
    C21 C22 C23 . . 120.4(3) ?
    C21 C22 H22 . . 119.8 ?
    C23 C22 H22 . . 119.8 ?
    C18 C23 C22 . . 118.1(3) ?
    C18 C23 C24 . . 120.0(3) ?
    C22 C23 C24 . . 121.8(3) ?
    C23 C24 C25 . . 114.1(3) ?
    C23 C24 S3 . . 113.0(2) ?
    C25 C24 S3 . . 107.0(2) ?
    C23 C24 H24 . . 107.5 ?
    C25 C24 H24 . . 107.5 ?
    S3 C24 H24 . . 107.5 ?
    C24 C25 H25A . . 109.5 ?
    C24 C25 H25B . . 109.5 ?
    H25A C25 H25B . . 109.5 ?
    C24 C25 H25C . . 109.5 ?
    H25A C25 H25C . . 109.5 ?
    H25B C25 H25C . . 109.5 ?
    S4 C26 S3 . . 115.46(15) ?
    S4 C26 H26A . . 108.4 ?
    S3 C26 H26A . . 108.4 ?
    S4 C26 H26B . . 108.4 ?
    S3 C26 H26B . . 108.4 ?
    H26A C26 H26B . . 107.5 ?
    C29 C27 C28 . . 114.7(3) ?
    C29 C27 S4 . . 111.9(2) ?
    C28 C27 S4 . . 107.1(2) ?
    C29 C27 H27 . . 107.6 ?
    C28 C27 H27 . . 107.6 ?
    S4 C27 H27 . . 107.6 ?
    C27 C28 H28A . . 109.5 ?
    C27 C28 H28B . . 109.5 ?
    H28A C28 H28B . . 109.5 ?
    C27 C28 H28C . . 109.5 ?
    H28A C28 H28C . . 109.5 ?
    H28B C28 H28C . . 109.5 ?
    C30 C29 C34 . . 117.3(3) ?
    C30 C29 C27 . . 119.8(3) ?
    C34 C29 C27 . . 122.9(3) ?
    C31 C30 C29 . . 121.0(4) ?
    C31 C30 H30 . . 119.5 ?
    C29 C30 H30 . . 119.5 ?
    C32 C31 C30 . . 120.6(4) ?
    C32 C31 H31 . . 119.7 ?
    C30 C31 H31 . . 119.7 ?
    C31 C32 C33 . . 120.6(4) ?
    C31 C32 H32 . . 119.7 ?
    C33 C32 H32 . . 119.7 ?
    C32 C33 C34 . . 120.2(4) ?
    C32 C33 H33 . . 119.9 ?
    C34 C33 H33 . . 119.9 ?
    C33 C34 C29 . . 120.3(4) ?
    C33 C34 H34 . . 119.9 ?
    C29 C34 H34 . . 119.9 ?
loop_
    _geom_torsion_atom_site_label_1
    _geom_torsion_atom_site_label_2
    _geom_torsion_atom_site_label_3
    _geom_torsion_atom_site_label_4
    _geom_torsion_site_symmetry_1
    _geom_torsion_site_symmetry_2
    _geom_torsion_site_symmetry_3
    _geom_torsion_site_symmetry_4
    _geom_torsion
    _geom_torsion_publ_flag
    C6 C1 C2 C3 . . . . -0.1(7) ?
    C1 C2 C3 C4 . . . . -0.3(7) ?
    C2 C3 C4 C5 . . . . 0.6(7) ?
    C3 C4 C5 C6 . . . . -0.5(6) ?
    C4 C5 C6 C1 . . . . 0.1(5) ?
    C4 C5 C6 C7 . . . . -178.6(3) ?
    C2 C1 C6 C5 . . . . 0.2(5) ?
    C2 C1 C6 C7 . . . . 178.9(3) ?
    C5 C6 C7 C8 . . . . 132.9(3) ?
    C1 C6 C7 C8 . . . . -45.7(4) ?
    C5 C6 C7 S1 . . . . -105.8(3) ?
    C1 C6 C7 S1 . . . . 75.5(3) ?
    O1 S1 C7 C6 . . . . 174.3(2) ?
    O2 S1 C7 C6 . . . . -55.4(2) ?
    C9 S1 C7 C6 . . . . 57.4(2) ?
    O1 S1 C7 C8 . . . . -59.3(2) ?
    O2 S1 C7 C8 . . . . 71.1(2) ?
    C9 S1 C7 C8 . . . . -176.2(2) ?
    O3 S2 C9 S1 . . . . -67.0(2) ?
    O4 S2 C9 S1 . . . . 63.2(2) ?
    C10 S2 C9 S1 . . . . 176.68(17) ?
    O1 S1 C9 S2 . . . . -41.5(2) ?
    O2 S1 C9 S2 . . . . -169.10(16) ?
    C7 S1 C9 S2 . . . . 75.01(19) ?
    O3 S2 C10 C12 . . . . -67.9(3) ?
    O4 S2 C10 C12 . . . . 161.6(2) ?
    C9 S2 C10 C12 . . . . 46.8(3) ?
    O3 S2 C10 C11 . . . . 59.5(3) ?
    O4 S2 C10 C11 . . . . -71.0(3) ?
    C9 S2 C10 C11 . . . . 174.2(3) ?
    C11 C10 C12 C17 . . . . -54.8(4) ?
    S2 C10 C12 C17 . . . . 68.2(4) ?
    C11 C10 C12 C13 . . . . 126.6(4) ?
    S2 C10 C12 C13 . . . . -110.4(3) ?
    C17 C12 C13 C14 . . . . -0.2(5) ?
    C10 C12 C13 C14 . . . . 178.5(3) ?
    C12 C13 C14 C15 . . . . -1.1(7) ?
    C13 C14 C15 C16 . . . . 2.5(8) ?
    C14 C15 C16 C17 . . . . -2.8(9) ?
    C15 C16 C17 C12 . . . . 1.5(7) ?
    C13 C12 C17 C16 . . . . 0.0(5) ?
    C10 C12 C17 C16 . . . . -178.6(4) ?
    C23 C18 C19 C20 . . . . 1.1(6) ?
    C18 C19 C20 C21 . . . . -0.9(7) ?
    C19 C20 C21 C22 . . . . -0.3(6) ?
    C20 C21 C22 C23 . . . . 1.2(5) ?
    C19 C18 C23 C22 . . . . -0.2(5) ?
    C19 C18 C23 C24 . . . . 178.3(3) ?
    C21 C22 C23 C18 . . . . -1.0(5) ?
    C21 C22 C23 C24 . . . . -179.4(3) ?
    C18 C23 C24 C25 . . . . -123.5(3) ?
    C22 C23 C24 C25 . . . . 54.9(4) ?
    C18 C23 C24 S3 . . . . 114.0(3) ?
    C22 C23 C24 S3 . . . . -67.6(3) ?
    O5 S3 C24 C23 . . . . -172.48(19) ?
    O6 S3 C24 C23 . . . . 57.0(2) ?
    C26 S3 C24 C23 . . . . -57.9(2) ?
    O5 S3 C24 C25 . . . . 61.2(2) ?
    O6 S3 C24 C25 . . . . -69.4(2) ?
    C26 S3 C24 C25 . . . . 175.8(2) ?
    O7 S4 C26 S3 . . . . 39.8(2) ?
    O8 S4 C26 S3 . . . . 166.74(15) ?
    C27 S4 C26 S3 . . . . -77.6(2) ?
    O5 S3 C26 S4 . . . . -69.9(2) ?
    O6 S3 C26 S4 . . . . 58.95(19) ?
    C24 S3 C26 S4 . . . . 175.96(16) ?
    O7 S4 C27 C29 . . . . -175.6(2) ?
    O8 S4 C27 C29 . . . . 54.3(3) ?
    C26 S4 C27 C29 . . . . -59.1(3) ?
    O7 S4 C27 C28 . . . . 57.9(3) ?
    O8 S4 C27 C28 . . . . -72.2(3) ?
    C26 S4 C27 C28 . . . . 174.4(3) ?
    C28 C27 C29 C30 . . . . -134.8(3) ?
    S4 C27 C29 C30 . . . . 103.0(3) ?
    C28 C27 C29 C34 . . . . 44.4(4) ?
    S4 C27 C29 C34 . . . . -77.8(4) ?
    C34 C29 C30 C31 . . . . -1.0(5) ?
    C27 C29 C30 C31 . . . . 178.2(3) ?
    C29 C30 C31 C32 . . . . 1.0(6) ?
    C30 C31 C32 C33 . . . . 0.4(7) ?
    C31 C32 C33 C34 . . . . -1.8(6) ?
    C32 C33 C34 C29 . . . . 1.7(6) ?
    C30 C29 C34 C33 . . . . -0.3(5) ?
    C27 C29 C34 C33 . . . . -179.5(3) ?
