# Supplementary material for: 1-Phenyl-1-[(1-phenyl­ethyl)sulfonyl­methyl­sulfon­yl]ethane
Source: Acta Crystallogr Sect E Struct Rep Online. 2009 Nov 25;65(Pt 12):o3198. doi: 10.1107/S1600536809049423 (PMC2971820; doi:10.1107/S1600536809049423)
Supplement: Supplementary file 2 [file e-65-o3198-Isup2.hkl]

# 
# h,k,l, Fc-squared, Fo-squared, sigma(Fo-squared) and status flag 
# 
data_I
_shelx_title ' R90809F1 in Pbca' 
_shelx_refln_list_code          4 
_shelx_F_calc_maximum      325.44 
_exptl_crystal_F_000      2976.00 
_reflns_d_resolution_high  0.8403 
 
loop_ 
 _symmetry_equiv_pos_as_xyz 
 'x, y, z' 
 '-x+1/2, -y, z+1/2' 
 '-x, y+1/2, -z+1/2' 
 'x+1/2, -y+1/2, -z' 
 '-x, -y, -z' 
 'x-1/2, y, -z-1/2' 
 'x, -y-1/2, z-1/2' 
 '-x-1/2, y-1/2, z' 
 
_cell_length_a    16.6624 
_cell_length_b    19.2703 
_cell_length_c    22.0936 
_cell_angle_alpha  90.000 
_cell_angle_beta   90.000 
_cell_angle_gamma  90.000 
 
_shelx_F_squared_multiplier     1.000 
 
loop_ 
 _refln_index_h 
 _refln_index_k 
 _refln_index_l 
 _refln_F_squared_calc 
 _refln_F_squared_meas 
 _refln_F_squared_sigma 
 _refln_observed_status 
   2   0   0     4209.10     3831.78     42.45 o 
   4   0   0    46768.42    45187.10    433.74 o 
   6   0   0    98232.95   110763.64    337.82 o 
   8   0   0      254.07      486.04     25.60 o 
  10   0   0      155.52      215.06     42.68 o 
  12   0   0     6454.13     7529.61    253.00 o 
  14   0   0     1079.21     1260.06     55.96 o 
  16   0   0      285.49      212.61     51.54 o 
  18   0   0       10.85       10.25     27.55 o 
   6   1   0    12829.48    11847.69    124.17 o 
   8   1   0    56629.33    64025.70    938.82 o 
  10   1   0    10406.41    10750.07    124.74 o 
  12   1   0     1033.28     1070.81     33.06 o 
  14   1   0     2358.00     2150.76     72.01 o 
  16   1   0      145.44      144.70     22.67 o 
  18   1   0       17.47       28.59     16.97 o 
   0   2   0     4895.93     5180.91     68.32 o 
   2   2   0     9013.75     8158.62     98.21 o 
   4   2   0    15117.95    13196.24    119.54 o 
   6   2   0     5080.55     5025.24     60.11 o 
   8   2   0    28475.33    29704.54    319.96 o 
  10   2   0     2838.87     2394.91     54.77 o 
  12   2   0     1125.49     1035.16     32.13 o 
  14   2   0      831.64      708.40     52.75 o 
  16   2   0     1025.99     1128.02     48.37 o 
  18   2   0      191.04      181.40     37.76 o 
   2   3   0     1496.19     1450.04     15.08 o 
   4   3   0     1906.23     1707.94     25.18 o 
   6   3   0      129.59       99.45     13.83 o 
   8   3   0    13436.05    14220.92    127.79 o 
  10   3   0       68.40       57.03     10.78 o 
  12   3   0     1137.89     1092.52     41.89 o 
  14   3   0       41.64      133.84     27.80 o 
  16   3   0      101.14      109.41     25.31 o 
  18   3   0      116.88       95.67     50.99 o 
   0   4   0     1667.76     1679.18     21.03 o 
   2   4   0      206.01      200.08     17.51 o 
   4   4   0     2628.81     2305.59     31.64 o 
   6   4   0      978.59      779.11     13.75 o 
   8   4   0      113.04       91.98     17.35 o 
  10   4   0     7805.73     7921.43    131.53 o 
  12   4   0     6761.80     6685.95    138.02 o 
  14   4   0      530.37      494.53     36.03 o 
  16   4   0       85.93       30.04     35.47 o 
  18   4   0       30.03       22.20     54.91 o 
   2   5   0    14342.15    14196.66     95.68 o 
   4   5   0       11.29        0.17      7.40 o 
   6   5   0     9660.02     9648.03     64.10 o 
   8   5   0     4769.45     4782.84    100.19 o 
  10   5   0       43.73       20.96     12.09 o 
  12   5   0     4345.46     4207.76     83.02 o 
  14   5   0     1089.26     1175.66     42.54 o 
  16   5   0      178.55      184.95     44.93 o 
  18   5   0       11.10       62.49     38.79 o 
   0   6   0    40212.68    41028.15    326.86 o 
   2   6   0     7784.23     7378.04     78.92 o 
   4   6   0    28317.11    27455.95    291.94 o 
   6   6   0     2947.00     2928.97     46.03 o 
   8   6   0      894.95      773.00     33.90 o 
  10   6   0     3676.54     3981.17     77.33 o 
  12   6   0     1601.74     1479.66     42.99 o 
  14   6   0      818.38      691.49     80.10 o 
  16   6   0       87.96       52.76     26.60 o 
  18   6   0      185.87      159.27     45.95 o 
   2   7   0     2376.44     2663.85     30.17 o 
   4   7   0    13014.54    13927.38    140.70 o 
   6   7   0     2771.38     2949.22     52.42 o 
   8   7   0        0.77       21.54     16.67 o 
  10   7   0     1508.02     1518.94     57.70 o 
  12   7   0      468.81      430.40     42.49 o 
  14   7   0       63.93       21.57     17.13 o 
  16   7   0       88.29       42.83     31.67 o 
  18   7   0       32.08       36.91     24.57 o 
   2   8   0     4637.31     4428.17     52.22 o 
   4   8   0      530.96      539.99     19.98 o 
   6   8   0      879.94      807.72     43.70 o 
   8   8   0       37.38       46.44     15.47 o 
  10   8   0     2858.63     3058.01     55.03 o 
  12   8   0      329.36      262.32     58.00 o 
  14   8   0      634.79      687.83     78.86 o 
  16   8   0       34.48       17.15     15.03 o 
  18   8   0       54.17       52.64     31.70 o 
   2   9   0     5567.31     5578.54     63.77 o 
   4   9   0     8335.89     8229.69     79.10 o 
   6   9   0     1729.41     1697.21     38.84 o 
   8   9   0     4835.35     5128.75     62.52 o 
  10   9   0     2626.14     2869.50     66.93 o 
  12   9   0        0.15       22.11     18.70 o 
  14   9   0      304.57      195.19     34.65 o 
  16   9   0      151.45       95.02     55.18 o 
  18   9   0        0.87       44.87     32.77 o 
   0  10   0    10513.12    10717.56    138.60 o 
   2  10   0      390.00      406.15     21.91 o 
   4  10   0      168.48      149.81     14.01 o 
   6  10   0        3.64        8.74      8.77 o 
   8  10   0     1497.10     1482.38     53.36 o 
  10  10   0     3463.41     3320.88     66.91 o 
  12  10   0       50.76       29.49     25.64 o 
  14  10   0      780.53      721.96    127.62 o 
  16  10   0       45.24       58.38     34.68 o 
   2  11   0     1725.46     2015.02     41.64 o 
   4  11   0     1828.59     1781.37     42.87 o 
   6  11   0      378.07      370.33     47.54 o 
   8  11   0     1340.25     1274.93     32.21 o 
  10  11   0     1805.12     1837.33     37.42 o 
  12  11   0      839.57      890.12     52.52 o 
  14  11   0     1593.16     1996.04    195.02 o 
  16  11   0      544.41      463.97    166.73 o 
   0  12   0     3081.12     3301.31     69.56 o 
   2  12   0      198.55      155.78     23.63 o 
   4  12   0      165.20      146.78     32.49 o 
   6  12   0      321.53      396.09     31.48 o 
   8  12   0      498.56      524.20     33.10 o 
  10  12   0      648.20      806.19     93.35 o 
  12  12   0       22.90       39.78     18.26 o 
  14  12   0       68.97       74.08     24.23 o 
  16  12   0       10.89       54.10     30.44 o 
   2  13   0      616.81      652.74     88.93 o 
   4  13   0      598.19      529.79     76.31 o 
   6  13   0        3.20       -0.39     20.45 o 
   8  13   0      295.27      222.86     36.21 o 
  10  13   0      885.54      857.81     80.64 o 
  12  13   0       93.50       74.50     37.55 o 
  14  13   0       97.45      100.51     51.95 o 
  16  13   0       54.77       56.85     40.32 o 
   0  14   0    16232.31    18216.74    214.34 o 
   2  14   0     5274.74     5569.06     80.92 o 
   4  14   0      848.37      856.98    110.90 o 
   6  14   0      835.95      766.78     65.23 o 
   8  14   0     2258.10     2313.66     84.86 o 
  10  14   0       12.92       14.56     31.70 o 
  12  14   0      949.23      646.92    158.79 o 
  14  14   0       26.32      109.57     43.36 o 
   2  15   0     4554.48     4515.63     93.03 o 
   4  15   0     7788.90     8583.64    219.67 o 
   6  15   0      542.79      570.86     91.03 o 
   8  15   0       62.64       49.08     35.04 o 
  10  15   0     5345.35     6358.09    211.51 o 
  12  15   0      391.66      454.94     96.83 o 
  14  15   0      244.25      240.06     75.43 o 
   0  16   0     4228.24     4286.56    101.73 o 
   2  16   0      755.06      779.43     98.27 o 
   4  16   0       33.22       68.41     25.84 o 
   6  16   0      417.22      351.74     80.63 o 
   8  16   0     1154.56     1485.87    170.62 o 
  10  16   0     1092.02     1646.31    208.03 o 
  12  16   0        3.70       45.76     39.56 o 
  14  16   0      275.02      346.32     67.63 o 
   2  17   0      117.51       99.62     28.77 o 
   4  17   0        4.13        9.70     17.61 o 
   6  17   0      729.21      730.16     98.98 o 
   8  17   0      480.31      535.50     97.23 o 
  10  17   0        2.26       40.25     32.55 o 
  12  17   0       93.22       95.05     54.68 o 
   0  18   0      238.87      229.07     60.71 o 
   2  18   0       85.44       89.18     35.12 o 
   4  18   0        1.07       -7.69     21.39 o 
   6  18   0      135.59      114.57     37.70 o 
   8  18   0        6.49       23.41     19.23 o 
  10  18   0       28.14       68.62     42.91 o 
  12  18   0      163.79      175.81     95.59 o 
   2  19   0      141.38      116.21     34.81 o 
   4  19   0        2.03       28.88     21.57 o 
   6  19   0      104.19       78.08     24.98 o 
   8  19   0        1.48       42.97     34.03 o 
  10  19   0      116.15      125.99     73.31 o 
   0  20   0        6.37       53.15     29.37 o 
   2  20   0        4.23       55.19     37.99 o 
   4  20   0       14.99       15.31     38.72 o 
   6  20   0      177.72      143.48     40.31 o 
   8  20   0       23.35       22.96     27.16 o 
   2  21   0       64.09       46.46     24.73 o 
   4  21   0      225.30      168.50     34.60 o 
   6  21   0        0.12       23.59     23.36 o 
   0  22   0        0.28       88.73     28.41 o 
   2  22   0       12.74       48.87     22.24 o 
   4  22   0       16.05       45.75     21.57 o 
   2   1   1    11325.52    10531.92     67.56 o 
   3   1   1    16450.58    16215.67     92.51 o 
   4   1   1    11461.57    10550.27     60.86 o 
   5   1   1      321.23      255.48      9.10 o 
   6   1   1     1336.17     1391.22     16.67 o 
   7   1   1      866.99      782.14     19.73 o 
   8   1   1     3104.96     3528.52     43.62 o 
   9   1   1     1416.03     1390.11     30.64 o 
  10   1   1     2355.52     2396.86     31.50 o 
  11   1   1      193.71      203.21     20.66 o 
  12   1   1        0.48       13.92     12.44 o 
  13   1   1       12.78       24.57      8.96 o 
  14   1   1      348.19      396.37     31.22 o 
  15   1   1      807.84      804.30     22.73 o 
  16   1   1      488.06      400.00     37.77 o 
  17   1   1        7.28       10.80     12.30 o 
  18   1   1        7.11       31.17     10.32 o 
  19   1   1        0.04       40.29     12.22 o 
   0   2   1    19701.95    20196.04    228.06 o 
   1   2   1     2966.30     2691.92     24.37 o 
   2   2   1     5064.53     4412.25     46.63 o 
   3   2   1     1087.50      896.70      8.36 o 
   4   2   1      379.75      311.29      7.25 o 
   5   2   1     3789.11     3356.48     25.94 o 
   6   2   1     6768.20     6823.66     58.79 o 
   7   2   1     3302.55     3280.86     28.67 o 
   8   2   1     1536.18     1641.33     27.76 o 
   9   2   1      463.36      597.62     20.81 o 
  10   2   1       59.95       38.31      6.99 o 
  11   2   1       81.84       69.41     13.52 o 
  12   2   1      685.89      635.84     20.22 o 
  13   2   1       37.33       71.17     12.93 o 
  14   2   1       29.04       32.67      9.37 o 
  15   2   1     1161.80     1267.12     29.55 o 
  16   2   1       13.54       14.35     11.10 o 
  17   2   1      588.13      677.70     38.94 o 
  18   2   1        1.59        3.45     13.80 o 
  19   2   1      201.88      198.79     33.12 o 
   1   3   1     1685.28     1375.90     14.23 o 
   2   3   1      725.99      798.37      9.38 o 
   3   3   1       30.57       33.63      3.70 o 
   4   3   1     7191.88     6656.76     63.92 o 
   5   3   1     3330.59     3195.89     24.01 o 
   6   3   1      146.85      156.60      8.52 o 
   7   3   1     1691.19     1897.90     21.38 o 
   8   3   1     1019.40      809.37     14.84 o 
   9   3   1     1398.49     1376.40     20.86 o 
  10   3   1      111.97       89.15     11.85 o 
  11   3   1    21674.46    23621.54    239.61 o 
  12   3   1      570.27      606.41     25.51 o 
  13   3   1     7504.17     8278.32    135.38 o 
  14   3   1       38.32       30.39      8.74 o 
  15   3   1     1068.51     1052.57     37.33 o 
  16   3   1        1.90        2.81     10.98 o 
  17   3   1       32.91       40.86     12.90 o 
  18   3   1        0.51       32.24     11.76 o 
  19   3   1      457.04      492.51    106.39 o 
   0   4   1    31062.48    30394.38    184.56 o 
   1   4   1    26814.82    25874.05    122.89 o 
   2   4   1     1985.20     1892.54     16.03 o 
   3   4   1     5973.20     5792.28     54.88 o 
   4   4   1     1671.24     1624.22     13.08 o 
   5   4   1      416.76      359.96      7.06 o 
   6   4   1     2562.98     2700.12     20.48 o 
   7   4   1     5091.56     5030.30     53.13 o 
   8   4   1        4.59        4.89      6.75 o 
   9   4   1     5462.72     5543.39     55.59 o 
  10   4   1       60.97       74.29     13.56 o 
  11   4   1     1630.21     1626.09     31.89 o 
  12   4   1       36.72       29.62      8.20 o 
  13   4   1      444.08      524.84     23.41 o 
  14   4   1       42.50       56.80     12.67 o 
  15   4   1      790.72      822.75     35.46 o 
  16   4   1        2.60        4.09     10.47 o 
  17   4   1       58.20       68.97     17.74 o 
  18   4   1        4.82       29.23     20.99 o 
  19   4   1        1.12      -11.22     19.99 o 
   1   5   1     1407.44     1319.95     16.79 o 
   2   5   1     1326.81     1246.99     18.93 o 
   3   5   1    19919.18    18883.47     79.36 o 
   4   5   1      205.08      189.46      7.58 o 
   5   5   1      280.67      218.77      8.85 o 
   6   5   1       34.13       25.60      4.94 o 
   7   5   1     7261.98     7621.17     57.39 o 
   8   5   1        0.26       10.15      6.26 o 
   9   5   1       56.51       56.73      7.58 o 
  10   5   1      333.07      315.08     16.68 o 
  11   5   1     3784.68     3865.74     65.45 o 
  12   5   1     3060.24     2717.01     41.92 o 
  13   5   1     3026.70     2687.86     54.63 o 
  14   5   1      983.75      902.36     42.57 o 
  15   5   1      415.63      367.47     36.03 o 
  16   5   1       67.84       44.62     14.19 o 
  17   5   1       18.22       19.36     17.46 o 
  18   5   1        2.78        6.16     21.57 o 
  19   5   1      175.66      123.80     35.19 o 
   0   6   1     1503.61     1543.31     59.58 o 
   1   6   1      186.92      197.97     13.78 o 
   2   6   1    43331.32    41221.19    397.99 o 
   3   6   1    55461.64    55753.46    386.59 o 
   4   6   1    10076.16     9844.50    121.40 o 
   5   6   1      138.25      159.54      6.78 o 
   6   6   1       65.92       36.01      8.30 o 
   7   6   1     5511.66     5287.06     52.72 o 
   8   6   1      238.61      143.40     17.36 o 
   9   6   1     8280.80     8937.50    107.90 o 
  10   6   1      750.01      688.53     22.31 o 
  11   6   1     1349.46     1428.10     21.54 o 
  12   6   1      213.72      203.40     21.96 o 
  13   6   1     1020.62     1066.74     41.05 o 
  14   6   1     2190.70     2178.25     51.70 o 
  15   6   1      223.16      289.24     34.60 o 
  16   6   1      472.79      507.79     52.22 o 
  17   6   1      364.19      363.25     57.74 o 
  18   6   1       31.27       70.80     19.09 o 
  19   6   1        4.28       44.20     17.20 o 
   1   7   1       28.65       72.70      7.71 o 
   2   7   1     7582.99     6972.39     98.88 o 
   3   7   1    24098.53    24591.41    156.92 o 
   4   7   1    18926.94    18097.37    164.67 o 
   5   7   1     6128.14     6693.96     90.20 o 
   6   7   1     1154.30     1167.43     21.87 o 
   7   7   1      136.01      160.29      9.57 o 
   8   7   1     1106.40      992.37     13.93 o 
   9   7   1     2028.64     1932.86     30.34 o 
  10   7   1    15634.40    16484.12    137.79 o 
  11   7   1     1547.24     1502.55     31.98 o 
  12   7   1     4172.43     4464.05     60.88 o 
  13   7   1     2669.54     2827.25     45.94 o 
  14   7   1       26.02       16.16     14.35 o 
  15   7   1      113.30      156.91     23.84 o 
  16   7   1      549.10      579.77     76.98 o 
  17   7   1        9.74       11.14     19.53 o 
  18   7   1      262.14      279.13     58.97 o 
   0   8   1    22325.03    20872.21    242.71 o 
   1   8   1     1776.62     1812.05     19.86 o 
   2   8   1    41461.57    42186.06    305.06 o 
   3   8   1     9124.20     9713.46    159.31 o 
   4   8   1        6.94        1.99      7.11 o 
   5   8   1     1626.11     1562.32     40.05 o 
   6   8   1     8785.63     8624.12     75.07 o 
   7   8   1      443.71      418.86     12.62 o 
   8   8   1     4349.31     4591.95     51.50 o 
   9   8   1      578.10      602.30     20.35 o 
  10   8   1       33.62       32.29      6.76 o 
  11   8   1      457.06      405.30     15.48 o 
  12   8   1     2135.36     2390.40     36.56 o 
  13   8   1      335.08      318.01     40.81 o 
  14   8   1     1920.81     2242.97     54.82 o 
  15   8   1      151.63      104.78     22.14 o 
  16   8   1       25.44       65.07     20.41 o 
  17   8   1      357.68      360.18     62.66 o 
  18   8   1      163.60      116.05     27.45 o 
   1   9   1     2165.51     2540.36     26.04 o 
   2   9   1     1266.78     1029.29     20.45 o 
   3   9   1     1081.60     1118.58     19.70 o 
   4   9   1     2902.04     3055.15     32.77 o 
   5   9   1      746.41      729.59     26.13 o 
   6   9   1      573.64      567.04     14.61 o 
   7   9   1        0.32        2.24      9.82 o 
   8   9   1      292.54      284.64     15.40 o 
   9   9   1      127.97      102.09     12.65 o 
  10   9   1     1678.47     1630.74     24.03 o 
  11   9   1     1588.63     1644.39     25.61 o 
  12   9   1      851.12      920.22     64.52 o 
  13   9   1     1069.24     1182.69     36.88 o 
  14   9   1      322.88      317.70     52.40 o 
  15   9   1      420.79      379.25     57.83 o 
  16   9   1        5.62       53.64     25.70 o 
  17   9   1        3.65        5.45     19.76 o 
  18   9   1       28.84       48.50     19.63 o 
   0  10   1       67.16       77.10      9.79 o 
   1  10   1      686.12      756.22     14.27 o 
   2  10   1      803.17      848.97     16.56 o 
   3  10   1       52.73       64.12      8.12 o 
   4  10   1     3921.84     4285.05     67.53 o 
   5  10   1     2986.62     3061.13     30.90 o 
   6  10   1      335.65      331.00     10.75 o 
   7  10   1       99.51       68.58     18.58 o 
   8  10   1       28.55       20.01      5.83 o 
   9  10   1     1019.55     1102.58     32.04 o 
  10  10   1      678.16      703.23     36.62 o 
  11  10   1      685.34      704.86     60.10 o 
  12  10   1      245.16      193.73     32.66 o 
  13  10   1       24.00        4.20     17.53 o 
  14  10   1       39.43       34.89     20.37 o 
  15  10   1      195.04      271.68     45.19 o 
  16  10   1      190.65      210.30     35.71 o 
  17  10   1      108.32      102.04     29.14 o 
   1  11   1      317.37      341.22     16.59 o 
   2  11   1       12.79       16.98      6.45 o 
   3  11   1      245.89      254.60     17.83 o 
   4  11   1      179.03      211.09     13.63 o 
   5  11   1      682.89      692.11     13.76 o 
   6  11   1      124.65      128.44     11.91 o 
   7  11   1       54.63       36.29      8.09 o 
   8  11   1        1.08        6.77      7.93 o 
   9  11   1      137.13      109.68     13.85 o 
  10  11   1      443.69      380.82     21.47 o 
  11  11   1     1134.33     1079.92     34.75 o 
  12  11   1       59.40       45.97     18.28 o 
  13  11   1     1143.12     1347.69     61.79 o 
  14  11   1      190.36      200.54     58.24 o 
  15  11   1      479.77      413.13     69.48 o 
  16  11   1        0.11       18.07     27.25 o 
  17  11   1        0.11       52.91     22.41 o 
   0  12   1     1369.81     1392.87     40.70 o 
   1  12   1      215.91      191.01     14.85 o 
   2  12   1      376.31      341.95     15.39 o 
   3  12   1       51.45       42.85     11.45 o 
   4  12   1     1210.81     1299.61     29.76 o 
   5  12   1      518.69      504.30     25.96 o 
   6  12   1      251.91      219.34     18.80 o 
   7  12   1      277.55      211.62     15.16 o 
   8  12   1       89.75      105.11     11.94 o 
   9  12   1     2179.97     2600.89     27.14 o 
  10  12   1        8.16       13.41     12.79 o 
  11  12   1      779.80      733.68     41.73 o 
  12  12   1      325.54      263.74     41.65 o 
  13  12   1       74.01       92.22     33.06 o 
  14  12   1       11.12       44.53     25.33 o 
  15  12   1      744.14      794.94    128.12 o 
  16  12   1       11.81      -13.72     22.33 o 
   1  13   1      525.90      556.13     22.27 o 
   2  13   1       58.88       52.98     12.94 o 
   3  13   1      193.78      195.59     21.71 o 
   4  13   1       12.26       13.66     10.14 o 
   5  13   1      117.38      103.50     14.14 o 
   6  13   1      196.47      257.92     12.68 o 
   7  13   1      109.73      102.74     16.11 o 
   8  13   1       92.78      101.42     14.65 o 
   9  13   1      101.54       94.29     17.96 o 
  10  13   1      279.53      212.42     36.85 o 
  11  13   1        1.66       32.07      9.53 o 
  12  13   1      186.48      191.44     30.47 o 
  13  13   1      371.29      421.33     75.43 o 
  14  13   1       80.18       31.68     28.05 o 
  15  13   1       66.81       93.68     31.87 o 
  16  13   1        1.55       38.63     20.56 o 
   0  14   1       16.30       27.35     12.63 o 
   1  14   1       81.51       95.97     11.14 o 
   2  14   1      100.02      103.42     18.52 o 
   3  14   1     3424.54     3749.23     54.68 o 
   4  14   1      410.29      504.90     52.41 o 
   5  14   1      178.54      182.73     29.24 o 
   6  14   1       27.12       27.85     18.68 o 
   7  14   1      161.63      167.29     23.31 o 
   8  14   1        5.60       15.15     12.96 o 
   9  14   1       26.19       40.88     19.26 o 
  10  14   1      102.07       66.60     22.58 o 
  11  14   1      740.73      832.73     64.49 o 
  12  14   1       18.29       24.14     27.85 o 
  13  14   1        1.42       16.07     23.53 o 
  14  14   1       87.68       74.95     32.60 o 
  15  14   1       21.03       52.39     30.24 o 
   1  15   1      169.88      121.40     15.41 o 
   2  15   1      148.16      113.67     20.88 o 
   3  15   1       38.23       39.38     15.14 o 
   4  15   1     1312.87     1478.96     46.08 o 
   5  15   1        0.16       19.23     15.51 o 
   6  15   1        0.13       22.07     18.65 o 
   7  15   1       71.55       70.82     16.20 o 
   8  15   1       85.48       51.22     14.09 o 
   9  15   1      497.80      553.82     45.65 o 
  10  15   1      521.70      465.62     76.50 o 
  11  15   1        4.02       40.85     26.42 o 
  12  15   1       46.96       66.73     24.40 o 
  13  15   1      103.34       89.38     27.02 o 
  14  15   1        0.00       14.55     21.74 o 
   0  16   1      584.51      531.40     50.59 o 
   1  16   1     1160.21     1165.33     33.20 o 
   2  16   1      470.96      505.57     48.23 o 
   3  16   1      340.19      335.31     38.63 o 
   4  16   1        9.77       38.24     18.87 o 
   5  16   1       23.97       19.99     15.91 o 
   6  16   1      291.45      336.57     47.80 o 
   7  16   1       25.09       27.67     17.55 o 
   8  16   1      462.28      476.70     55.06 o 
   9  16   1      146.56      126.89     28.91 o 
  10  16   1      241.78      160.08     30.40 o 
  11  16   1      255.04      303.89     53.16 o 
  12  16   1      290.57      218.33     42.62 o 
  13  16   1       37.10        1.41     25.84 o 
  14  16   1       94.21       82.11     34.57 o 
   1  17   1        8.59       45.67     19.95 o 
   2  17   1       15.84       39.54     15.57 o 
   3  17   1      131.89      139.04     23.43 o 
   4  17   1      265.32      313.65     30.43 o 
   5  17   1       18.83       31.51     13.64 o 
   6  17   1      106.29       84.29     15.43 o 
   7  17   1       32.33        6.96     20.38 o 
   8  17   1        1.44       20.51     16.27 o 
   9  17   1        8.84       15.44     33.13 o 
  10  17   1       12.44      -21.09     33.07 o 
  11  17   1      132.22       99.58     32.29 o 
  12  17   1       88.50       91.39     31.63 o 
  13  17   1      103.53      106.89     33.74 o 
   0  18   1      102.95      107.56     25.56 o 
   1  18   1       46.94       41.39     14.08 o 
   2  18   1       47.65       65.49     17.17 o 
   3  18   1       38.51       41.55     19.63 o 
   4  18   1       70.28       61.80     13.84 o 
   5  18   1        0.87       29.58     11.35 o 
   6  18   1      160.05      153.68     22.98 o 
   7  18   1      403.45      509.53     34.12 o 
   8  18   1        3.11       19.44     18.12 o 
   9  18   1      146.12      157.12     45.54 o 
  10  18   1       12.73       54.41     28.51 o 
  11  18   1       70.06       53.64     32.15 o 
  12  18   1      259.02      167.92     37.69 o 
   1  19   1      155.18      134.04     23.23 o 
   2  19   1       45.89       22.97     16.53 o 
   3  19   1        8.74       20.29     11.77 o 
   4  19   1      394.37      373.88     43.54 o 
   5  19   1       33.80       34.20     14.74 o 
   6  19   1       44.72       29.78     14.16 o 
   7  19   1       85.70       52.25     14.84 o 
   8  19   1      140.06      128.51     24.37 o 
   9  19   1       19.89       37.68     28.88 o 
  10  19   1      341.83      338.36     48.01 o 
  11  19   1        1.98       63.50     34.46 o 
   0  20   1       37.13       18.09     20.63 o 
   1  20   1       91.54       60.18     18.67 o 
   2  20   1      327.95      365.04     42.58 o 
   3  20   1      387.26      353.58     51.11 o 
   4  20   1       54.83       61.08     16.88 o 
   5  20   1      120.32       98.20     20.78 o 
   6  20   1        2.15       22.65     13.56 o 
   7  20   1       31.03       59.63     18.69 o 
   8  20   1       60.79       90.26     28.56 o 
   9  20   1      468.75      500.39     77.64 o 
   1  21   1      150.42      122.68     23.36 o 
   2  21   1      196.41      163.85     31.26 o 
   3  21   1        6.96       22.92     20.42 o 
   4  21   1      219.77      210.80     29.51 o 
   5  21   1       46.67       71.21     18.41 o 
   6  21   1        0.05       20.24     16.25 o 
   7  21   1      209.21      178.18     37.78 o 
   0  22   1     1181.73     1008.16    185.09 o 
   1  22   1        3.49       41.81     17.69 o 
   2  22   1      103.00       80.40     21.97 o 
   3  22   1        4.00       14.34     15.07 o 
   4  22   1        0.31       16.80     19.39 o 
   5  22   1       76.23       91.59     20.39 o 
   1   0   2      398.30      322.02     12.00 o 
   2   0   2      750.95      964.75     19.71 o 
   3   0   2       54.56       43.76      6.24 o 
   4   0   2    17781.55    17414.89    161.20 o 
   5   0   2      887.50      840.35     13.49 o 
   6   0   2     8045.00     6963.40     87.15 o 
   7   0   2       67.32       86.78     11.04 o 
   8   0   2    14844.82    15041.01    123.69 o 
   9   0   2     3068.67     2943.47     39.54 o 
  10   0   2     2409.19     2692.06     42.43 o 
  11   0   2      742.86      713.70     34.36 o 
  12   0   2     4537.46     5395.80     65.98 o 
  13   0   2     3769.62     3604.77     88.65 o 
  14   0   2     2291.12     2543.07     46.32 o 
  15   0   2      541.74      512.55     64.47 o 
  16   0   2     1361.26     1389.25     52.97 o 
  17   0   2       71.31       79.13     18.81 o 
  18   0   2        5.99       34.04     11.90 o 
  19   0   2      342.92      351.32     58.07 o 
   1   1   2    20833.27    18903.28     91.29 o 
   2   1   2     1883.26     1685.69     16.45 o 
   3   1   2      417.58      494.82      5.78 o 
   4   1   2      378.19      334.94      8.64 o 
   5   1   2     2245.80     2092.68     13.39 o 
   6   1   2     5704.41     5839.84     42.40 o 
   7   1   2     1595.61     1278.30     14.75 o 
   8   1   2    12906.55    13549.52    146.70 o 
   9   1   2      122.89      142.03     18.03 o 
  10   1   2     2427.03     2234.37     28.52 o 
  11   1   2     1705.94     1819.17     38.85 o 
  12   1   2      107.20       47.05      9.87 o 
  13   1   2     1629.53     1737.08     39.11 o 
  14   1   2        0.12       27.34     12.09 o 
  15   1   2     1907.49     1929.00     40.90 o 
  16   1   2     1003.76     1276.26     39.32 o 
  17   1   2       88.93       73.56     11.78 o 
  18   1   2      263.63      329.67     38.01 o 
  19   1   2        8.74       25.32     12.88 o 
   0   2   2    15057.86    14873.91    177.45 o 
   1   2   2    19484.86    18053.35    133.97 o 
   2   2   2    12389.81    10989.98     90.98 o 
   3   2   2    38530.86    36770.14    180.71 o 
   4   2   2     2038.28     2046.36     17.46 o 
   5   2   2     1302.64     1218.65     14.29 o 
   6   2   2     6612.64     6136.63     34.76 o 
   7   2   2    11697.84    12123.74     81.72 o 
   8   2   2     4611.15     5354.64     41.58 o 
   9   2   2     3534.50     3233.54     23.72 o 
  10   2   2     1032.50     1075.06     21.70 o 
  11   2   2     1666.68     1685.12     35.29 o 
  12   2   2     3594.49     4036.68     46.75 o 
  13   2   2      134.43       74.64     12.07 o 
  14   2   2     1987.88     1998.72     28.05 o 
  15   2   2     1609.17     1710.03     37.71 o 
  16   2   2       39.95       53.57     13.27 o 
  17   2   2       77.80       56.41     12.73 o 
  18   2   2       54.67       63.14     16.23 o 
  19   2   2        5.37       31.12     16.53 o 
   1   3   2      794.35      886.86     10.82 o 
   2   3   2     4226.16     3412.72     39.53 o 
   3   3   2      112.82      106.27      6.74 o 
   4   3   2     1749.43     1681.05     16.69 o 
   5   3   2     1279.49     1373.57     15.56 o 
   6   3   2     1338.49     1581.09     22.59 o 
   7   3   2       84.66       86.59     10.73 o 
   8   3   2     1080.55     1120.30     20.81 o 
   9   3   2     1028.73     1101.35     19.26 o 
  10   3   2     1636.66     1749.06     35.57 o 
  11   3   2      158.23      218.06     22.68 o 
  12   3   2      909.56      823.52     19.91 o 
  13   3   2      288.62      287.48     24.57 o 
  14   3   2        3.50        7.95      9.47 o 
  15   3   2      237.18      202.69     23.10 o 
  16   3   2      125.67       77.72     16.38 o 
  17   3   2        0.87       31.96     14.92 o 
  18   3   2        3.56       20.14     21.20 o 
  19   3   2        8.78       20.68     19.43 o 
   0   4   2    86980.53   100754.80    753.54 o 
   2   4   2    92347.02   102489.50    800.89 o 
   3   4   2    11436.98     9591.13     67.91 o 
   4   4   2      995.28      665.10     13.44 o 
   5   4   2     5413.87     5605.28     42.12 o 
   6   4   2     2130.16     2357.34     22.16 o 
   7   4   2     2795.48     2889.03     27.03 o 
   8   4   2     7050.43     6932.19     71.45 o 
   9   4   2     4167.55     4098.79     47.35 o 
  10   4   2     2349.60     2283.20     39.29 o 
  11   4   2      460.57      425.60     25.72 o 
  12   4   2     2994.54     2871.55     47.61 o 
  13   4   2      115.75      124.10     19.05 o 
  14   4   2     1648.95     1583.46     29.96 o 
  15   4   2     2106.31     2332.96     56.34 o 
  16   4   2       36.68       17.90      9.59 o 
  17   4   2      268.55      255.08     34.87 o 
  18   4   2       43.53       46.59     16.45 o 
  19   4   2       10.91       63.26     21.84 o 
   1   5   2     7923.62     7574.82     81.42 o 
   2   5   2    25152.13    24085.91    140.07 o 
   3   5   2     3316.00     3270.73     38.21 o 
   4   5   2     8331.93     8262.50     67.38 o 
   5   5   2     5238.97     5151.78     65.27 o 
   6   5   2       15.71       39.13      7.42 o 
   7   5   2    14154.66    13701.27    135.26 o 
   8   5   2     2932.70     3020.16     29.95 o 
   9   5   2      740.42      732.89     17.22 o 
  10   5   2        8.99       34.36      8.15 o 
  11   5   2     5830.12     5970.26     98.56 o 
  12   5   2     1750.78     1748.38     37.94 o 
  13   5   2     1087.42     1086.41     22.50 o 
  14   5   2       63.07       59.22     17.42 o 
  15   5   2      479.46      434.95     45.86 o 
  16   5   2     1252.14     1318.65     55.04 o 
  17   5   2       13.08       48.02     13.16 o 
  18   5   2       78.51       55.32     21.61 o 
  19   5   2      224.60      198.51     36.01 o 
   0   6   2     9697.32     8822.89    114.23 o 
   1   6   2     4783.20     4252.25     34.98 o 
   2   6   2    43187.93    41850.14    196.77 o 
   3   6   2     3516.59     3852.37     25.92 o 
   4   6   2      139.82      150.09      7.15 o 
   5   6   2     4011.04     4001.64     38.18 o 
   6   6   2     7523.02     7679.35     56.46 o 
   7   6   2     3227.82     3301.95     35.96 o 
   8   6   2      653.81      550.41     13.09 o 
   9   6   2       76.66       78.75      9.26 o 
  10   6   2      520.65      549.19     15.78 o 
  11   6   2       63.64       51.55     10.04 o 
  12   6   2     1583.15     1501.60     52.55 o 
  13   6   2      146.32      171.16     21.82 o 
  14   6   2        7.63        1.32     10.50 o 
  15   6   2       81.14       57.09     13.79 o 
  16   6   2       46.21       68.78     19.85 o 
  17   6   2       12.69       18.90     18.89 o 
  18   6   2        7.02       50.58     19.05 o 
  19   6   2        1.54       21.99     19.04 o 
   1   7   2     2607.38     2457.98     31.24 o 
   2   7   2    20426.17    19686.07    119.71 o 
   3   7   2     2852.68     3107.17     28.47 o 
   4   7   2     1415.99     1326.59     23.15 o 
   5   7   2     5926.58     6055.41     52.61 o 
   6   7   2     1397.34     1411.67     21.43 o 
   7   7   2     3675.86     3898.29     53.07 o 
   8   7   2       58.39       45.72     12.08 o 
   9   7   2      798.98      885.95     25.08 o 
  10   7   2       20.50       31.17      9.20 o 
  11   7   2      274.15      264.66     24.16 o 
  12   7   2     1301.01     1413.91     40.62 o 
  13   7   2      268.53      334.93     36.29 o 
  14   7   2       48.33       39.53     13.97 o 
  15   7   2        5.90       20.04     15.11 o 
  16   7   2        3.34       26.92     13.81 o 
  17   7   2       80.05       81.18     17.65 o 
  18   7   2       11.87       24.37     30.30 o 
   0   8   2      349.34      422.85     23.81 o 
   1   8   2     8408.71     9114.29     49.37 o 
   2   8   2      978.27      888.55     12.38 o 
   3   8   2     3508.55     4146.80     64.10 o 
   4   8   2     2413.57     2709.89     30.28 o 
   5   8   2       81.14       90.20     15.18 o 
   6   8   2     2635.44     2958.83     51.25 o 
   7   8   2     1196.53     1110.32     21.66 o 
   8   8   2      264.22      206.00     11.27 o 
   9   8   2     1222.46     1260.88     18.05 o 
  10   8   2      154.74      121.81     14.82 o 
  11   8   2      607.17      551.85     21.88 o 
  12   8   2        0.75       -5.21     11.87 o 
  13   8   2        5.15       18.17     19.71 o 
  14   8   2        0.02       13.93     22.72 o 
  15   8   2       76.60       72.00     18.68 o 
  16   8   2      154.90      124.36     29.72 o 
  17   8   2       13.73       46.56     19.10 o 
  18   8   2      129.74      142.64     40.61 o 
   1   9   2     3047.69     3276.75     40.50 o 
   2   9   2      232.85      408.12     11.58 o 
   3   9   2       47.71       29.14     11.01 o 
   4   9   2      275.87      290.50     15.82 o 
   5   9   2      239.16      251.88     22.48 o 
   6   9   2     1750.10     1915.86     30.58 o 
   7   9   2      145.74      184.13     15.45 o 
   8   9   2      362.65      402.88     13.85 o 
   9   9   2     1784.15     1806.78     35.41 o 
  10   9   2        8.47       12.48      6.35 o 
  11   9   2      279.08      253.89     19.55 o 
  12   9   2      960.49      941.67     49.39 o 
  13   9   2      920.70      857.89     80.07 o 
  14   9   2       85.05       84.51     20.64 o 
  15   9   2        1.69       24.62     17.65 o 
  16   9   2        1.43       30.25     18.94 o 
  17   9   2      223.18      173.17     36.14 o 
  18   9   2        9.11       31.94     19.68 o 
   0  10   2       39.81       24.48     10.29 o 
   1  10   2     5233.62     5317.97     54.61 o 
   2  10   2     4245.25     4339.67     40.09 o 
   3  10   2      228.92      243.78     19.39 o 
   4  10   2      670.90      663.44     26.50 o 
   5  10   2     1049.87     1114.09     22.73 o 
   6  10   2      544.03      573.59     21.84 o 
   7  10   2      230.43      201.49     13.68 o 
   8  10   2     1169.25     1234.05     39.62 o 
   9  10   2     1053.51      986.46     22.28 o 
  10  10   2      776.72      853.88     25.92 o 
  11  10   2     1430.05     1590.70     43.00 o 
  12  10   2     2935.92     3168.73     48.15 o 
  13  10   2       85.87       89.03     24.43 o 
  14  10   2        1.49        5.95     17.22 o 
  15  10   2      139.43      146.56     36.27 o 
  16  10   2       61.80       70.05     23.34 o 
  17  10   2      381.21      286.79     63.58 o 
   1  11   2     1224.90     1191.23     20.92 o 
   2  11   2      833.88      966.29     23.64 o 
   3  11   2     1590.15     1713.77     38.50 o 
   4  11   2       67.93       68.73      9.41 o 
   5  11   2     1169.31     1198.92     37.40 o 
   6  11   2     2673.19     2913.84     43.67 o 
   7  11   2     1828.86     1801.67     28.67 o 
   8  11   2      195.53      190.72     18.33 o 
   9  11   2     1010.44     1034.56     26.43 o 
  10  11   2      166.84      151.23     22.37 o 
  11  11   2      564.83      537.91     27.97 o 
  12  11   2      466.17      371.45     50.06 o 
  13  11   2      111.66      116.19     26.90 o 
  14  11   2      110.48      129.03     33.52 o 
  15  11   2      218.65      170.53     37.34 o 
  16  11   2      427.33      358.34     56.51 o 
  17  11   2       79.44       85.63     27.83 o 
   0  12   2      155.97      134.10     16.97 o 
   1  12   2      528.16      476.70     13.53 o 
   2  12   2     5000.00     5504.19     43.17 o 
   3  12   2      461.56      502.25     17.64 o 
   4  12   2        5.76       24.15      7.47 o 
   5  12   2     1020.75     1003.55     35.93 o 
   6  12   2       75.44       66.52     10.02 o 
   7  12   2      592.76      627.62     26.61 o 
   8  12   2      456.58      516.33     26.89 o 
   9  12   2      935.98      953.45     41.40 o 
  10  12   2       60.65       30.98     15.70 o 
  11  12   2       82.51       54.96     11.44 o 
  12  12   2       47.39       10.68     28.40 o 
  13  12   2       44.18       45.74     13.07 o 
  14  12   2      278.06      176.41     46.49 o 
  15  12   2       30.75       30.26     18.26 o 
  16  12   2      136.04       87.50     29.19 o 
   1  13   2      956.94      967.68     34.62 o 
   2  13   2      264.73      245.60     21.05 o 
   3  13   2      677.11      700.72     28.44 o 
   4  13   2      572.32      509.72     24.25 o 
   5  13   2      487.27      450.42     26.01 o 
   6  13   2      635.15      612.99     23.45 o 
   7  13   2     2506.50     2800.46     46.78 o 
   8  13   2      209.18      178.34     25.40 o 
   9  13   2      307.77      351.20     18.52 o 
  10  13   2     1536.35     1675.21     44.50 o 
  11  13   2     1052.20     1168.05     69.97 o 
  12  13   2      735.95      715.42     90.27 o 
  13  13   2     1010.45     1135.86    139.97 o 
  14  13   2       33.19       49.32     25.86 o 
  15  13   2      396.12      360.38     63.10 o 
  16  13   2      287.49      207.31     55.01 o 
   0  14   2      875.92      827.69     38.59 o 
   1  14   2      888.82     1036.71     28.26 o 
   2  14   2       27.06       24.03     11.81 o 
   3  14   2      389.05      407.30     40.76 o 
   4  14   2      321.21      330.57     28.14 o 
   5  14   2      120.27      141.59     17.38 o 
   6  14   2      435.71      472.70     16.94 o 
   7  14   2       38.62       56.08     19.87 o 
   8  14   2      156.42      137.95     19.98 o 
   9  14   2       65.34       39.96     15.44 o 
  10  14   2       44.66       42.95     14.40 o 
  11  14   2     2009.36     2339.58     51.19 o 
  12  14   2     1171.26     1214.01     88.86 o 
  13  14   2       70.66       50.68     27.18 o 
  14  14   2      661.18      598.55    127.28 o 
  15  14   2       63.10       50.87     33.29 o 
   1  15   2      148.90      145.15     15.82 o 
   2  15   2      137.48      148.35     22.24 o 
   3  15   2      901.62      929.13     28.50 o 
   4  15   2      640.28      652.41     28.28 o 
   5  15   2        0.07       10.28      9.52 o 
   6  15   2       10.64        6.58      7.53 o 
   7  15   2      107.23      112.46     21.28 o 
   8  15   2     1376.99     1576.74     37.16 o 
   9  15   2      150.70      134.82     26.50 o 
  10  15   2      317.76      322.29     42.67 o 
  11  15   2       40.74       51.12     13.67 o 
  12  15   2       38.42       18.25     32.25 o 
  13  15   2       12.17      -28.69     33.50 o 
  14  15   2       44.14       73.67     25.58 o 
   0  16   2     1307.13     1335.90     59.72 o 
   1  16   2        0.12       19.40     12.88 o 
   2  16   2      146.48       95.13     16.50 o 
   3  16   2      170.06      102.09     21.77 o 
   4  16   2      174.80      152.86     19.57 o 
   5  16   2        9.47       28.15     14.46 o 
   6  16   2       81.57       93.20     17.94 o 
   7  16   2       93.17       72.32     15.61 o 
   8  16   2        8.88       18.10     16.10 o 
   9  16   2      116.70      121.90     33.94 o 
  10  16   2       42.27       82.93     21.81 o 
  11  16   2      194.34      216.30     52.77 o 
  12  16   2      418.40      429.63     55.34 o 
  13  16   2       19.37       53.25     35.29 o 
  14  16   2      194.00      215.70     29.72 o 
   1  17   2      120.02      101.87     18.36 o 
   2  17   2        1.29       44.76     12.28 o 
   3  17   2        0.01       -6.13     14.96 o 
   4  17   2      377.89      389.67     35.21 o 
   5  17   2      379.85      379.94     39.77 o 
   6  17   2        0.79       27.03     13.08 o 
   7  17   2      108.39       79.68     17.87 o 
   8  17   2      304.07      260.08     37.18 o 
   9  17   2       42.66       69.77     23.10 o 
  10  17   2       37.27       26.85     24.70 o 
  11  17   2       44.53       36.25     31.18 o 
  12  17   2      365.84      304.82     63.53 o 
  13  17   2       64.96       89.18     35.63 o 
   0  18   2       44.35       33.69     17.41 o 
   1  18   2        3.42        0.37     19.65 o 
   2  18   2       42.15       50.48     15.86 o 
   3  18   2       84.15       68.08     15.94 o 
   4  18   2      161.20      199.02     25.19 o 
   5  18   2       74.88       81.80     16.42 o 
   6  18   2       24.63       19.60     15.65 o 
   7  18   2       26.25       26.37     19.37 o 
   8  18   2       39.50       25.54     21.27 o 
   9  18   2      102.35       88.79     22.01 o 
  10  18   2      287.29      287.95     70.29 o 
  11  18   2        0.11       47.94     22.59 o 
  12  18   2        9.35       56.60     26.59 o 
   1  19   2      200.52      186.67     25.12 o 
   2  19   2      170.57      123.63     22.03 o 
   3  19   2       31.89       61.82     17.67 o 
   4  19   2       37.79       60.57     15.63 o 
   5  19   2      105.21       90.32     17.01 o 
   6  19   2      271.28      341.41     47.21 o 
   7  19   2      167.77      179.14     30.90 o 
   8  19   2       48.52       16.53     20.98 o 
   9  19   2       49.39       42.13     23.76 o 
  10  19   2       94.60      105.22     33.74 o 
  11  19   2      232.57      225.09     51.26 o 
   0  20   2      124.35       75.56     28.80 o 
   1  20   2        3.46       36.78     13.13 o 
   2  20   2      421.69      438.93     51.95 o 
   3  20   2        0.09       -2.31     19.04 o 
   4  20   2        9.24       26.73     14.19 o 
   5  20   2       18.29       25.37     15.72 o 
   6  20   2       20.21       21.31     15.96 o 
   7  20   2        2.48        2.26     19.14 o 
   8  20   2      126.66      133.42     27.92 o 
   9  20   2       12.76       29.68     20.72 o 
   1  21   2      122.45      117.12     27.59 o 
   2  21   2      107.74      111.58     19.20 o 
   3  21   2        8.44       14.80     20.66 o 
   4  21   2      243.04      287.13     46.77 o 
   5  21   2      259.18      271.75     39.74 o 
   6  21   2       17.66       74.76     18.11 o 
   7  21   2      110.11      112.96     22.44 o 
   0  22   2       32.53       94.73     42.99 o 
   1  22   2       59.53       86.67     19.34 o 
   2  22   2       68.59       62.61     17.60 o 
   3  22   2      308.86      336.78     42.85 o 
   4  22   2       36.08       66.82     22.21 o 
   5  22   2       31.32       71.82     17.58 o 
   1   1   3    17368.20    16050.46     81.16 o 
   2   1   3    32269.62    31656.85    202.49 o 
   3   1   3    19921.27    18720.25    136.05 o 
   4   1   3    20170.26    17077.85     87.33 o 
   5   1   3      160.71      159.13     10.33 o 
   6   1   3     1009.75     1214.79     12.42 o 
   7   1   3     1077.07      972.46     19.53 o 
   8   1   3     6357.82     6481.59     49.71 o 
   9   1   3     2304.16     2244.69     31.99 o 
  10   1   3     6409.23     6833.71     60.68 o 
  11   1   3      381.47      332.20     30.66 o 
  12   1   3       11.85        5.30     10.59 o 
  13   1   3        1.88       19.18      7.37 o 
  14   1   3     1647.05     1779.39     39.74 o 
  15   1   3        0.67       21.23     17.52 o 
  16   1   3      404.26      464.60     43.75 o 
  17   1   3        0.03       20.31      8.52 o 
  18   1   3       30.79       27.55      9.32 o 
  19   1   3        4.22       22.43     12.54 o 
   0   2   3    31058.16    28986.64    136.67 o 
   1   2   3     1599.08     1260.20     12.74 o 
   2   2   3    36267.06    35670.49    223.22 o 
   3   2   3    43687.57    41805.35    159.07 o 
   4   2   3     1800.87     1798.81     11.82 o 
   5   2   3     5743.94     5212.31     36.90 o 
   6   2   3    13641.29    12747.51     89.13 o 
   7   2   3       14.39       30.10      5.13 o 
   8   2   3     2264.69     2258.37     31.85 o 
   9   2   3        2.13        8.29      5.19 o 
  10   2   3     1151.71     1218.08     23.92 o 
  11   2   3     2861.71     2943.55     43.21 o 
  12   2   3     1487.49     1604.66     26.74 o 
  13   2   3      797.82      745.37     23.27 o 
  14   2   3     1058.20      964.21     33.04 o 
  15   2   3      425.00      460.29     47.76 o 
  16   2   3       13.60       46.41     11.79 o 
  17   2   3       98.31       74.74     13.86 o 
  18   2   3      102.75       97.30     14.94 o 
  19   2   3        0.21       12.85     12.21 o 
   1   3   3    52994.47    54823.72    191.59 o 
   2   3   3    17336.16    16821.64    137.23 o 
   3   3   3     9743.99     8982.10    161.29 o 
   4   3   3      320.69      394.01      7.40 o 
   5   3   3       20.16       22.79      4.41 o 
   6   3   3     3778.74     3932.63     31.28 o 
   7   3   3     1691.90     1463.72     15.99 o 
   8   3   3     1893.11     2067.88     29.64 o 
   9   3   3     5106.33     5158.05     62.91 o 
  10   3   3      262.79      231.46     16.60 o 
  11   3   3      897.68      861.88     27.41 o 
  12   3   3      350.74      327.71     16.97 o 
  13   3   3        5.80       19.46      9.92 o 
  14   3   3      565.35      587.24     27.28 o 
  15   3   3        0.09       22.55      8.00 o 
  16   3   3      343.33      242.03     29.24 o 
  17   3   3        0.15       33.67     15.56 o 
  18   3   3       63.31       57.27     15.37 o 
  19   3   3        0.47       22.68     19.16 o 
   0   4   3    30701.12    29638.48    198.13 o 
   1   4   3     8988.25     8761.28    108.05 o 
   2   4   3     5475.08     5254.08     43.26 o 
   3   4   3     9888.41     9726.70     69.12 o 
   4   4   3     5501.93     5711.14     66.30 o 
   5   4   3     3983.20     3778.02     31.87 o 
   6   4   3     1981.39     1948.26     20.73 o 
   7   4   3     1634.90     1646.51     20.40 o 
   8   4   3       64.89       83.55      9.48 o 
   9   4   3      118.13      114.67     13.24 o 
  10   4   3      174.39      127.80     16.44 o 
  11   4   3        0.45       10.95     13.08 o 
  12   4   3      108.52       79.76     14.18 o 
  13   4   3      161.89      165.88     18.01 o 
  14   4   3       36.77       24.11     10.82 o 
  15   4   3       49.90       67.12     18.44 o 
  16   4   3      215.36      174.81     37.33 o 
  17   4   3       74.65       71.91     16.01 o 
  18   4   3        2.60       23.94     14.42 o 
  19   4   3       19.01       20.54     21.62 o 
   1   5   3     2381.52     2067.27     15.63 o 
   2   5   3     2044.07     2353.43     20.62 o 
   3   5   3    10141.51     9359.17     96.92 o 
   4   5   3     2648.86     2249.07     39.90 o 
   5   5   3      199.52      177.43     12.26 o 
   6   5   3     1559.79     1445.03     21.09 o 
   7   5   3       71.40       32.52      6.11 o 
   8   5   3     2760.06     2819.76     37.97 o 
   9   5   3      157.25      119.97     11.05 o 
  10   5   3     2501.38     2381.91     32.78 o 
  11   5   3      169.14      157.84     18.41 o 
  12   5   3     1133.90     1017.14     34.88 o 
  13   5   3      322.58      297.75     28.81 o 
  14   5   3      703.07      685.13     29.67 o 
  15   5   3      307.44      256.58     31.31 o 
  16   5   3      366.00      403.30     47.23 o 
  17   5   3       76.81       58.22     16.90 o 
  18   5   3      198.62      130.08     30.36 o 
  19   5   3       61.53       80.48     24.73 o 
   0   6   3    33062.14    32153.77    227.79 o 
   1   6   3     5256.34     5337.16     53.21 o 
   2   6   3     5143.47     5263.74     56.12 o 
   3   6   3     8558.80     7725.71     43.55 o 
   4   6   3     6015.87     6092.25     35.85 o 
   5   6   3     4686.67     4040.58     55.20 o 
   6   6   3     1489.69     1642.26     27.07 o 
   7   6   3      815.77      894.15     16.67 o 
   8   6   3      530.26      599.54     17.55 o 
   9   6   3     1824.18     1619.20     32.27 o 
  10   6   3     1384.48     1386.59     31.91 o 
  11   6   3     3243.89     3258.98     42.38 o 
  12   6   3     1697.23     1593.92     41.20 o 
  13   6   3     3302.95     3271.33     42.13 o 
  14   6   3      623.30      618.00     24.94 o 
  15   6   3       77.82       71.91     15.34 o 
  16   6   3       28.02       36.69     20.44 o 
  17   6   3       22.03       33.73     13.42 o 
  18   6   3       67.72       79.02     25.55 o 
  19   6   3       15.03       56.90     22.04 o 
   1   7   3    54184.68    54019.81    525.85 o 
   2   7   3      599.20      606.97     17.46 o 
   3   7   3    20409.84    20060.05    161.52 o 
   4   7   3       80.16      107.75     10.42 o 
   5   7   3      465.22      583.24     18.76 o 
   6   7   3     1691.35     1713.04     24.20 o 
   7   7   3     2584.61     2493.06     41.25 o 
   8   7   3      568.54      565.09     27.58 o 
   9   7   3     7632.12     7773.92     73.41 o 
  10   7   3       16.08       10.42      6.14 o 
  11   7   3      529.84      485.38     17.67 o 
  12   7   3        4.73        9.74      8.38 o 
  13   7   3     1585.64     1612.17     42.83 o 
  14   7   3       10.87        1.10     20.79 o 
  15   7   3      207.24      193.11     33.32 o 
  16   7   3      144.47       85.13     16.05 o 
  17   7   3        9.68        4.60     23.20 o 
  18   7   3        9.34        1.64     22.92 o 
   0   8   3     4135.15     4955.18     56.29 o 
   1   8   3     5457.88     6372.58     36.32 o 
   2   8   3      109.37      127.88     12.49 o 
   3   8   3     6198.18     5567.29     54.47 o 
   4   8   3      156.42      139.82     14.07 o 
   5   8   3    25702.38    25402.95    321.75 o 
   6   8   3      312.99      279.14     10.67 o 
   7   8   3     2545.02     2604.04     40.75 o 
   8   8   3      131.86       99.98     11.34 o 
   9   8   3     4721.40     4738.30     98.47 o 
  10   8   3      115.47       67.18     19.43 o 
  11   8   3     4083.30     4384.06     70.76 o 
  12   8   3     1261.14     1299.22     48.36 o 
  13   8   3     1465.70     1510.78     47.81 o 
  14   8   3        0.93      -30.80     20.53 o 
  15   8   3      377.78      332.30     53.29 o 
  16   8   3      152.80      104.99     23.92 o 
  17   8   3        0.46       17.97     11.38 o 
  18   8   3      139.95      113.72     37.00 o 
   1   9   3    10592.16    10107.09     81.15 o 
   2   9   3     3015.49     2776.91     22.19 o 
   3   9   3     3370.25     3536.56     31.87 o 
   4   9   3     5890.20     5953.74     54.44 o 
   5   9   3      491.84      420.52     15.21 o 
   6   9   3      150.50      163.17     11.99 o 
   7   9   3       83.26       56.90     10.29 o 
   8   9   3     2382.47     2306.27     55.94 o 
   9   9   3     4776.53     5250.89    114.91 o 
  10   9   3     4685.49     4709.70     77.76 o 
  11   9   3      301.23      316.85     28.99 o 
  12   9   3       20.50       35.49     16.32 o 
  13   9   3        7.35       34.84     15.14 o 
  14   9   3        4.78       31.77     19.79 o 
  15   9   3      623.79      712.89     53.06 o 
  16   9   3      209.32      156.61     32.30 o 
  17   9   3       18.78       26.57     22.98 o 
  18   9   3      156.77      124.33     39.42 o 
   0  10   3     5615.08     4939.58    107.60 o 
   1  10   3     5051.01     5127.60     55.56 o 
   2  10   3    11051.18    11175.68     85.25 o 
   3  10   3     1133.28     1184.01     35.53 o 
   4  10   3     7431.82     8190.86    102.45 o 
   5  10   3     1454.94     1417.82     34.94 o 
   6  10   3     2508.22     2303.67     41.40 o 
   7  10   3      794.16      843.23     28.78 o 
   8  10   3     4103.60     4673.46     48.58 o 
   9  10   3       20.09       21.43     13.77 o 
  10  10   3       76.44       24.72     16.75 o 
  11  10   3      106.27      131.20     26.11 o 
  12  10   3      561.55      574.58     57.08 o 
  13  10   3      830.95      999.31     57.00 o 
  14  10   3      251.85      287.19     26.22 o 
  15  10   3        0.72       42.81     24.78 o 
  16  10   3        9.78       37.69     20.10 o 
  17  10   3        0.76       36.00     32.20 o 
   1  11   3     1751.94     1605.97     33.47 o 
   2  11   3     6368.21     7362.03    105.54 o 
   3  11   3     1402.59     1528.56     29.94 o 
   4  11   3        1.80      -14.76      9.84 o 
   5  11   3      160.97      194.06     20.22 o 
   6  11   3        0.12       11.37      5.81 o 
   7  11   3      560.80      623.73     34.22 o 
   8  11   3       95.01       89.03     13.27 o 
   9  11   3      526.87      514.79     25.15 o 
  10  11   3      370.88      404.24     21.62 o 
  11  11   3       31.11       34.30     29.94 o 
  12  11   3      294.15      289.03     41.59 o 
  13  11   3       74.92       65.55     21.10 o 
  14  11   3      183.72      206.98     33.04 o 
  15  11   3        9.79       61.86     20.67 o 
  16  11   3       26.16       51.55     21.12 o 
  17  11   3       20.47       43.21     25.66 o 
   0  12   3     3526.56     3339.11     53.39 o 
   1  12   3      143.89      119.42     12.91 o 
   2  12   3      628.53      607.67     17.05 o 
   3  12   3      980.70      933.57     18.40 o 
   4  12   3      465.52      528.19     21.54 o 
   5  12   3     1216.43     1204.28     23.99 o 
   6  12   3        5.94       22.81      6.09 o 
   7  12   3       61.68       70.19     10.14 o 
   8  12   3        8.03       32.05      8.77 o 
   9  12   3        0.57       15.69     14.51 o 
  10  12   3       42.24       41.67     11.93 o 
  11  12   3     1243.54     1377.08     41.88 o 
  12  12   3      629.85      619.85     75.00 o 
  13  12   3       16.23       45.75     15.09 o 
  14  12   3       14.36       61.59     23.59 o 
  15  12   3       15.91       58.43     27.35 o 
  16  12   3      224.05      278.34     47.50 o 
   1  13   3     3310.38     3292.94     46.35 o 
   2  13   3     1303.26     1316.08     30.05 o 
   3  13   3       40.26       36.00     12.03 o 
   4  13   3      631.76      548.30     22.97 o 
   5  13   3      159.85      142.01     20.96 o 
   6  13   3      283.30      306.69     22.61 o 
   7  13   3      309.02      322.00     21.96 o 
   8  13   3       48.75       36.66     11.45 o 
   9  13   3        5.92        1.31     17.89 o 
  10  13   3      469.47      468.05     58.08 o 
  11  13   3       14.23       36.94     24.08 o 
  12  13   3       26.08       20.22     30.35 o 
  13  13   3       63.06      108.97     33.45 o 
  14  13   3       57.65       78.39     27.31 o 
  15  13   3       17.50       52.05     29.46 o 
  16  13   3        2.53       46.32     23.10 o 
   0  14   3      721.13      797.70     62.97 o 
   1  14   3      133.49      105.83     13.53 o 
   2  14   3       78.79       94.05     15.49 o 
   3  14   3     1404.29     1454.64     36.44 o 
   4  14   3      978.37      941.21     22.62 o 
   5  14   3       13.39       18.45     13.48 o 
   6  14   3      560.16      609.93     22.70 o 
   7  14   3       39.59       18.76      8.95 o 
   8  14   3     1109.19     1293.98     47.02 o 
   9  14   3        1.77       20.00     25.37 o 
  10  14   3       26.30       24.92     14.12 o 
  11  14   3      194.81      178.11     34.13 o 
  12  14   3      104.48      133.51     22.49 o 
  13  14   3        0.17       20.69     34.29 o 
  14  14   3      151.35      206.36     41.91 o 
  15  14   3      106.02      106.98     26.27 o 
   1  15   3        2.04       28.43     10.35 o 
   2  15   3      467.37      462.78     30.69 o 
   3  15   3      866.58      889.13     35.86 o 
   4  15   3       53.94       46.32     12.46 o 
   5  15   3       31.78       30.93     12.14 o 
   6  15   3      112.44      142.81     21.45 o 
   7  15   3       44.66       68.50     13.34 o 
   8  15   3      145.79       90.31     18.09 o 
   9  15   3      193.29      186.00     34.39 o 
  10  15   3        0.32       35.84     22.04 o 
  11  15   3        0.82        4.95     24.05 o 
  12  15   3        8.41       55.69     23.94 o 
  13  15   3       89.36       79.35     24.64 o 
  14  15   3        5.19        8.32     27.87 o 
   0  16   3     4131.90     4353.74     89.53 o 
   1  16   3       52.54       55.69     11.75 o 
   2  16   3      416.77      335.00     34.96 o 
   3  16   3      226.85      192.26     23.11 o 
   4  16   3      265.05      198.28     21.77 o 
   5  16   3      851.50     1085.96     60.65 o 
   6  16   3      716.95      657.84     60.29 o 
   7  16   3      133.25      132.67     21.92 o 
   8  16   3      623.40      720.07     32.73 o 
   9  16   3      299.39      346.86     47.59 o 
  10  16   3       46.08       17.41     18.92 o 
  11  16   3      187.12      118.76     20.28 o 
  12  16   3       70.80       95.33     33.94 o 
  13  16   3        0.01        2.27     52.88 o 
  14  16   3       97.74       94.87     27.69 o 
   1  17   3     1093.16     1206.98     60.96 o 
   2  17   3       28.40       28.22     10.56 o 
   3  17   3       70.70       87.28     17.32 o 
   4  17   3      393.71      370.70     40.03 o 
   5  17   3      109.11      104.11     15.97 o 
   6  17   3      780.79      773.95     53.48 o 
   7  17   3       19.76       42.67     11.34 o 
   8  17   3       88.23       53.44     32.32 o 
   9  17   3      320.26      348.53     59.95 o 
  10  17   3       58.32       79.94     24.29 o 
  11  17   3       35.42       75.88     23.03 o 
  12  17   3      255.74      220.33     36.86 o 
  13  17   3        8.28       16.63     27.04 o 
   0  18   3       38.42       33.06     32.01 o 
   1  18   3      100.09       87.18     18.16 o 
   2  18   3      137.77      140.44     22.49 o 
   3  18   3       30.83       41.17     16.11 o 
   4  18   3      645.03      662.72     34.18 o 
   5  18   3      120.77      112.88     18.26 o 
   6  18   3      134.32      126.35     25.25 o 
   7  18   3      245.01      249.26     41.06 o 
   8  18   3      156.26      158.19     33.78 o 
   9  18   3        2.05       19.33     27.89 o 
  10  18   3       12.24       30.85     20.60 o 
  11  18   3       17.30       -7.73     33.15 o 
  12  18   3        0.77       23.73     23.32 o 
   1  19   3      145.26      140.34     17.21 o 
   2  19   3       33.37       30.68     18.56 o 
   3  19   3      136.05      124.79     18.27 o 
   4  19   3       65.06       46.16     21.33 o 
   5  19   3      454.25      403.34     48.04 o 
   6  19   3        7.85       -0.40     15.72 o 
   7  19   3       45.30       18.30     17.65 o 
   8  19   3      135.40      129.07     26.81 o 
   9  19   3        3.92       24.75     15.54 o 
  10  19   3       63.28       33.97     29.60 o 
   0  20   3      192.68      127.27     27.29 o 
   1  20   3        0.37       37.32     15.81 o 
   2  20   3       68.23       46.59     16.64 o 
   3  20   3      679.20      773.08     60.73 o 
   4  20   3       33.69       57.34     13.76 o 
   5  20   3       84.14       85.90     18.39 o 
   6  20   3      219.19      176.01     33.10 o 
   7  20   3       43.13       52.26     15.72 o 
   8  20   3      122.19       98.75     20.09 o 
   9  20   3       63.53      110.64     24.11 o 
   1  21   3      630.12      632.12     72.81 o 
   2  21   3       22.17       51.37     17.28 o 
   3  21   3      158.52      170.76     27.03 o 
   4  21   3       59.77       61.36     18.74 o 
   5  21   3       82.81       89.53     19.56 o 
   6  21   3        7.13       64.00     22.93 o 
   7  21   3      170.05      155.14     34.09 o 
   0  22   3       13.17       -8.08     24.73 o 
   1  22   3      155.92      170.73     31.37 o 
   2  22   3        0.77       12.56     21.06 o 
   3  22   3      280.07      264.25     44.12 o 
   4  22   3       22.35       16.26     18.43 o 
   5  22   3      198.57      170.67     35.23 o 
   0   0   4        0.31       11.57      9.71 o 
   2   0   4     2367.37     2203.29     18.65 o 
   3   0   4    47159.47    41123.98    216.86 o 
   4   0   4     6641.20     5623.60     66.86 o 
   5   0   4      917.07      783.91     14.89 o 
   6   0   4      491.02      454.60     12.85 o 
   7   0   4     8202.72     9445.78     80.05 o 
   8   0   4     1803.81     1708.28     42.95 o 
   9   0   4     6178.77     6606.34    102.66 o 
  10   0   4     6117.13     6267.01     75.44 o 
  11   0   4    10436.22    10606.52    117.27 o 
  12   0   4     9053.69     9561.08     85.60 o 
  13   0   4       60.82       -5.67     16.58 o 
  14   0   4     2753.44     3020.66     51.83 o 
  15   0   4       49.14       68.12     22.47 o 
  16   0   4        0.28       12.52     16.00 o 
  17   0   4       42.33       47.54     13.73 o 
  18   0   4      457.22      387.96     76.58 o 
  19   0   4        6.61       14.88     26.67 o 
   1   1   4    78128.32    85239.97    609.00 o 
   2   1   4     5958.51     6248.22     58.19 o 
   3   1   4    32451.55    30600.43    121.91 o 
   4   1   4     1853.33     1582.80     10.09 o 
   5   1   4     1751.67     1898.99     16.56 o 
   6   1   4      309.21      247.47      7.63 o 
   7   1   4    12668.06    12082.30     68.56 o 
   8   1   4     3650.14     3735.79     35.86 o 
   9   1   4       20.77       63.37     11.31 o 
  10   1   4        5.73       -1.79      8.82 o 
  11   1   4      123.52      169.21     15.42 o 
  12   1   4       72.52       66.35     11.19 o 
  13   1   4        6.01       17.35      8.09 o 
  14   1   4     2319.16     2391.76     33.82 o 
  15   1   4      376.96      375.24     39.92 o 
  16   1   4       82.10      100.91     16.89 o 
  17   1   4       12.36       23.29     12.25 o 
  18   1   4      156.04      129.88     19.89 o 
  19   1   4       66.17       89.92     17.89 o 
   1   2   4        5.29       12.17      4.73 o 
   2   2   4      416.21      366.03      6.81 o 
   3   2   4      729.38      737.37      9.39 o 
   4   2   4     1538.42     1497.84     19.65 o 
   5   2   4      573.66      619.63      8.46 o 
   6   2   4     1189.92     1106.15     13.97 o 
   7   2   4     6602.98     6476.41     57.89 o 
   8   2   4      634.98      528.96     12.30 o 
   9   2   4     1052.33     1334.28     16.89 o 
  10   2   4      179.42      153.22     17.02 o 
  11   2   4     1098.95     1107.67     22.64 o 
  12   2   4     1562.34     1513.44     27.77 o 
  13   2   4      535.21      592.14     39.64 o 
  14   2   4      603.37      544.53     49.60 o 
  15   2   4     1351.41     1340.52     46.01 o 
  16   2   4       12.44       26.23     12.41 o 
  17   2   4       36.29       26.03     10.89 o 
  18   2   4       14.05       15.52     12.21 o 
  19   2   4       42.33       49.53     23.85 o 
   1   3   4     3531.92     3402.37     44.55 o 
   2   3   4     8484.47     7633.45     94.15 o 
   3   3   4      482.80      444.62     10.94 o 
   4   3   4    11417.85    10489.25     64.29 o 
   5   3   4      643.32      628.04      8.79 o 
   6   3   4     2207.58     2240.12     17.02 o 
   7   3   4      296.50      340.77      7.52 o 
   8   3   4     6203.41     6442.75     64.84 o 
   9   3   4      136.97      200.71     14.50 o 
  10   3   4     5692.67     5561.70     63.50 o 
  11   3   4      103.72       69.00     11.16 o 
  12   3   4        0.85        0.63      8.93 o 
  13   3   4      209.78      173.37     17.91 o 
  14   3   4        4.73        4.80     10.64 o 
  15   3   4       98.78       65.58     15.20 o 
  16   3   4      341.55      352.80     29.50 o 
  17   3   4      204.17      164.77     29.30 o 
  18   3   4      215.23      217.35     36.88 o 
  19   3   4        3.53        8.22     16.51 o 
   0   4   4     3488.67     3845.29     45.78 o 
   1   4   4     2752.04     2840.31     37.85 o 
   2   4   4     3168.90     3253.23     74.65 o 
   3   4   4    12911.68    12039.68    117.91 o 
   4   4   4     7666.05     8031.17     67.74 o 
   5   4   4     3294.99     3347.11     30.14 o 
   6   4   4      146.34      133.95     10.49 o 
   7   4   4      189.10      192.70     18.25 o 
   8   4   4     1260.86     1403.64     38.74 o 
   9   4   4     2247.09     2340.93     27.82 o 
  10   4   4     3037.39     3135.36     62.45 o 
  11   4   4      187.61      144.00     17.61 o 
  12   4   4      411.63      407.32     28.42 o 
  13   4   4     1788.54     1753.07     38.86 o 
  14   4   4     3175.97     3362.29     54.26 o 
  15   4   4      429.62      415.59     44.40 o 
  16   4   4      338.61      263.51     41.96 o 
  17   4   4       42.57       48.11     18.22 o 
  18   4   4       25.71       35.09     15.44 o 
  19   4   4       15.03       34.16     19.15 o 
   1   5   4     1071.24     1124.40     40.89 o 
   2   5   4    10210.08     9702.27     62.07 o 
   3   5   4     2575.32     2404.51     32.36 o 
   4   5   4     2415.54     2344.19     20.68 o 
   5   5   4     4739.27     4742.02     48.36 o 
   6   5   4      335.60      297.55     13.65 o 
   7   5   4      724.77      729.44     28.88 o 
   8   5   4     4944.89     4835.15     60.80 o 
   9   5   4       69.32       52.28     20.02 o 
  10   5   4      714.67      651.74     19.79 o 
  11   5   4      117.87      127.27     14.33 o 
  12   5   4     1363.02     1351.01     19.00 o 
  13   5   4       79.03       73.54     17.40 o 
  14   5   4     1081.23     1070.71     48.48 o 
  15   5   4       15.57       -9.94     17.14 o 
  16   5   4      449.33      473.67     57.10 o 
  17   5   4        1.09      -22.40     20.07 o 
  18   5   4      502.00      452.62     69.88 o 
  19   5   4       26.98       45.23     16.35 o 
   0   6   4     4814.67     4744.71     55.21 o 
   1   6   4     3625.02     3570.12     24.81 o 
   2   6   4      440.59      439.50     16.19 o 
   3   6   4     3617.43     3594.36     31.43 o 
   4   6   4      758.24      667.62     16.27 o 
   5   6   4     1148.96     1172.43     24.92 o 
   6   6   4     2652.75     2717.76     38.10 o 
   7   6   4     3853.53     3821.90     34.07 o 
   8   6   4      525.38      551.66     37.85 o 
   9   6   4     1398.96     1228.10     64.72 o 
  10   6   4     6758.24     7443.79    110.04 o 
  11   6   4      413.97      307.78     34.78 o 
  12   6   4     2520.87     2629.86     76.26 o 
  13   6   4      259.10      237.67     22.58 o 
  14   6   4     2627.62     3053.01     78.72 o 
  15   6   4      147.41      161.23     24.63 o 
  16   6   4        8.85       31.84     11.68 o 
  17   6   4       49.34       54.31     17.36 o 
  18   6   4      160.48      171.89     46.82 o 
   1   7   4      858.36      871.66     18.72 o 
   2   7   4      203.18      236.41     12.70 o 
   3   7   4      419.13      554.98     11.34 o 
   4   7   4      165.97      126.84     12.39 o 
   5   7   4     7973.02     8441.08     85.34 o 
   6   7   4     1438.46     1389.45     34.56 o 
   7   7   4      739.61      673.76     18.90 o 
   8   7   4     1764.37     1820.42     32.95 o 
   9   7   4       44.45       52.06     13.32 o 
  10   7   4      460.43      548.65     38.22 o 
  11   7   4      947.34     1027.09     59.42 o 
  12   7   4       13.05       15.62     26.27 o 
  13   7   4       99.53      140.84     24.02 o 
  14   7   4       43.96       52.37     19.63 o 
  15   7   4        0.00       23.86     13.97 o 
  16   7   4      202.01      189.92     29.60 o 
  17   7   4      145.26      107.64     30.01 o 
  18   7   4      113.10      122.77     30.76 o 
   0   8   4     2565.07     3100.65     54.04 o 
   1   8   4     1188.96     1124.00     18.77 o 
   2   8   4     2302.84     2398.64     28.89 o 
   3   8   4     7129.99     6901.05     75.47 o 
   4   8   4      111.29      118.49     13.02 o 
   5   8   4      361.01      244.11     23.23 o 
   6   8   4     1398.82     1485.48     19.68 o 
   7   8   4      370.52      330.19     38.28 o 
   8   8   4      249.27      246.27     25.10 o 
   9   8   4     1174.51     1096.70     40.47 o 
  10   8   4     1911.52     1767.85     37.70 o 
  11   8   4       32.49       26.67     10.85 o 
  12   8   4      902.64      958.42     54.54 o 
  13   8   4      203.86      137.56     37.50 o 
  14   8   4     1567.08     1561.62     54.85 o 
  15   8   4        4.95       26.64     16.31 o 
  16   8   4        9.82       27.81     19.61 o 
  17   8   4       34.39       67.80     19.07 o 
  18   8   4        9.38       30.59     20.87 o 
   1   9   4     5620.63     5538.48     57.66 o 
   2   9   4     2035.68     1982.77     30.23 o 
   3   9   4     1681.28     1660.48     28.62 o 
   4   9   4     2175.78     2336.97     38.16 o 
   5   9   4       35.66       33.69      5.78 o 
   6   9   4       45.31       15.86      9.95 o 
   7   9   4     3588.25     3572.69     66.36 o 
   8   9   4     2361.81     2311.04     51.69 o 
   9   9   4     1347.60     1244.63     46.41 o 
  10   9   4     4648.18     5087.96    100.19 o 
  11   9   4      107.14       98.52     19.50 o 
  12   9   4      140.48      146.44     30.97 o 
  13   9   4      169.85      134.65     25.88 o 
  14   9   4      635.64      635.81     74.26 o 
  15   9   4      118.99       66.40     17.75 o 
  16   9   4      400.09      487.86     74.89 o 
  17   9   4      136.87      138.88     37.43 o 
   0  10   4     2437.27     2218.94     37.48 o 
   1  10   4      351.68      331.29     15.85 o 
   2  10   4     2110.16     2236.37     39.78 o 
   3  10   4      781.85      779.46     18.13 o 
   4  10   4     2287.39     2411.45     62.15 o 
   5  10   4        3.12        9.92      7.12 o 
   6  10   4        0.90       13.70     10.48 o 
   7  10   4     1597.29     1651.12     23.93 o 
   8  10   4       36.75       42.01     13.33 o 
   9  10   4      805.44      685.20     82.26 o 
  10  10   4      509.76      489.46     58.89 o 
  11  10   4      498.04      437.43     47.19 o 
  12  10   4      781.83      693.68     81.15 o 
  13  10   4      101.42       60.37     24.53 o 
  14  10   4      994.64     1114.82     54.75 o 
  15  10   4       47.10       55.10     22.30 o 
  16  10   4      188.78      176.59     48.24 o 
  17  10   4       81.80       76.89     22.66 o 
   1  11   4     2982.74     3112.43     33.95 o 
   2  11   4      173.08      163.94     14.90 o 
   3  11   4     2369.38     2553.74     38.25 o 
   4  11   4     2379.29     2398.60     44.13 o 
   5  11   4      524.51      432.37     14.31 o 
   6  11   4      696.43      703.68     21.89 o 
   7  11   4      779.69      851.65     29.14 o 
   8  11   4       37.27       33.20     10.50 o 
   9  11   4       95.71      121.36     26.96 o 
  10  11   4        5.09       24.98     16.22 o 
  11  11   4       27.73       25.43     16.58 o 
  12  11   4      352.19      386.50     46.29 o 
  13  11   4     1598.84     1735.20     63.25 o 
  14  11   4        1.67       53.43     21.20 o 
  15  11   4       11.76       38.35     37.81 o 
  16  11   4      157.37       89.25     26.09 o 
  17  11   4      183.11      207.73     49.61 o 
   0  12   4     2811.67     2846.65     49.20 o 
   1  12   4      500.73      526.40     23.35 o 
   2  12   4      293.40      290.59     21.36 o 
   3  12   4      236.04      214.73     20.97 o 
   4  12   4     1821.21     1898.66     34.05 o 
   5  12   4      370.39      332.21     28.78 o 
   6  12   4        2.70        9.01      7.51 o 
   7  12   4       45.19       32.32      8.74 o 
   8  12   4        6.42       32.44     11.52 o 
   9  12   4     1019.19     1037.25     38.30 o 
  10  12   4        9.29       30.93     18.27 o 
  11  12   4      242.25      192.63     32.90 o 
  12  12   4        5.71       39.10     16.60 o 
  13  12   4      130.42       90.42     19.58 o 
  14  12   4       91.78       59.78     33.49 o 
  15  12   4       25.75      -26.72     27.47 o 
  16  12   4        0.23       46.75     24.46 o 
   1  13   4     5423.74     5556.99     56.19 o 
   2  13   4      637.17      684.86     25.95 o 
   3  13   4     2215.23     2098.50     40.36 o 
   4  13   4       14.60       30.79      7.99 o 
   5  13   4      285.81      263.08     26.75 o 
   6  13   4      151.27      119.59     13.27 o 
   7  13   4      293.29      211.55     23.85 o 
   8  13   4      414.65      443.59     21.50 o 
   9  13   4      119.08       76.00     18.24 o 
  10  13   4      843.56      917.69     48.22 o 
  11  13   4       72.34       62.76     21.84 o 
  12  13   4       36.29       57.65     29.62 o 
  13  13   4       13.50       29.22     18.03 o 
  14  13   4        0.47       43.98     23.30 o 
  15  13   4       41.81       43.92     28.70 o 
  16  13   4        1.54       31.62     22.47 o 
   0  14   4        2.31       10.48     12.27 o 
   1  14   4     1507.60     1385.08     28.20 o 
   2  14   4       89.79       84.38     16.14 o 
   3  14   4     5136.94     5204.51     68.66 o 
   4  14   4       92.30      122.08     18.33 o 
   5  14   4      871.63      790.37     35.65 o 
   6  14   4       22.11       31.54     14.05 o 
   7  14   4       17.27       16.28     16.07 o 
   8  14   4       81.33       37.62     11.50 o 
   9  14   4     2100.50     2081.83     51.82 o 
  10  14   4      616.58      714.10     59.59 o 
  11  14   4     1112.73     1301.83    165.44 o 
  12  14   4      228.28      261.70     41.71 o 
  13  14   4       53.06       38.02     39.56 o 
  14  14   4      226.96      289.06     54.48 o 
  15  14   4       54.98      101.59     31.37 o 
   1  15   4    10047.05    11233.67    138.64 o 
   2  15   4      135.46      165.21     18.96 o 
   3  15   4      230.07      160.52     17.33 o 
   4  15   4       41.19       34.48     12.04 o 
   5  15   4     2722.44     2764.89     68.38 o 
   6  15   4       25.67       23.68      8.16 o 
   7  15   4     2122.02     2093.01     50.61 o 
   8  15   4      356.69      397.44     35.55 o 
   9  15   4     1056.90     1315.02     67.91 o 
  10  15   4      202.84      227.65     40.56 o 
  11  15   4      380.26      312.19     42.57 o 
  12  15   4       18.79       56.91     24.35 o 
  13  15   4       67.90       55.98     43.32 o 
  14  15   4      123.19      127.56     33.25 o 
   0  16   4     3310.76     4005.31     96.37 o 
   1  16   4     1473.90     1336.19     37.83 o 
   2  16   4      140.23      107.37     17.39 o 
   3  16   4     1672.05     1551.13     43.68 o 
   4  16   4      776.60      888.78     34.89 o 
   5  16   4     1055.06     1069.48     29.86 o 
   6  16   4      450.65      415.22     28.28 o 
   7  16   4        9.52       28.66     11.88 o 
   8  16   4       46.18       47.69     19.43 o 
   9  16   4      212.28      184.33     32.34 o 
  10  16   4       11.16       47.51     23.22 o 
  11  16   4      315.30      229.89     42.78 o 
  12  16   4        0.17        0.67     28.41 o 
  13  16   4      168.14      171.27     45.03 o 
   1  17   4       11.24       -2.74     11.83 o 
   2  17   4      250.80      260.69     23.70 o 
   3  17   4       35.16       44.41     12.67 o 
   4  17   4      665.79      772.24     36.04 o 
   5  17   4      175.53      163.80     23.20 o 
   6  17   4      164.71      190.22     28.36 o 
   7  17   4        5.31       28.54     10.83 o 
   8  17   4       31.41       23.34     24.62 o 
   9  17   4       64.86       69.50     24.50 o 
  10  17   4      395.26      380.89     64.61 o 
  11  17   4      130.14      127.70     39.95 o 
  12  17   4      228.37      257.63     57.43 o 
   0  18   4      126.86      165.47     37.80 o 
   1  18   4      132.08       99.73     19.80 o 
   2  18   4       18.71       35.17     12.70 o 
   3  18   4        8.66       10.87     11.39 o 
   4  18   4       40.78       44.41     14.19 o 
   5  18   4      102.46       87.65     17.61 o 
   6  18   4       64.80       99.93     18.39 o 
   7  18   4      200.39      169.96     37.01 o 
   8  18   4      352.21      310.65     43.00 o 
   9  18   4       58.24        4.13     46.16 o 
  10  18   4       57.09       86.00     20.42 o 
  11  18   4        1.59       19.36     36.25 o 
   1  19   4        4.09       21.21     16.80 o 
   2  19   4        9.26       34.91     20.44 o 
   3  19   4      116.70       67.39     15.95 o 
   4  19   4        1.34        6.93     18.18 o 
   5  19   4       35.12       27.64     13.88 o 
   6  19   4       17.42        2.20     18.18 o 
   7  19   4       12.75        8.23     17.16 o 
   8  19   4        0.92        6.06     20.79 o 
   9  19   4       79.40       69.15     17.64 o 
  10  19   4      163.31      116.94     32.18 o 
   0  20   4        1.40       68.57     23.81 o 
   1  20   4        0.38        5.45     16.90 o 
   2  20   4       28.01       19.85     18.83 o 
   3  20   4       40.37       59.36     15.91 o 
   4  20   4       27.58       46.96     15.99 o 
   5  20   4       21.92       23.66     23.94 o 
   6  20   4       14.11       35.60     13.42 o 
   7  20   4      115.38       99.36     23.29 o 
   8  20   4       72.18       83.47     19.62 o 
   9  20   4       56.74       63.84     27.11 o 
   1  21   4       39.35       56.06     17.77 o 
   2  21   4       17.38       46.45     16.10 o 
   3  21   4      102.15       81.54     17.70 o 
   4  21   4       30.94       51.99     14.34 o 
   5  21   4       38.72       88.16     18.89 o 
   6  21   4        0.35       51.46     16.90 o 
   7  21   4       24.00       36.66     18.22 o 
   0  22   4        6.28       11.60     29.23 o 
   1  22   4        1.62       42.81     20.45 o 
   2  22   4        0.05       26.83     15.07 o 
   3  22   4        1.65       53.26     16.99 o 
   4  22   4        0.50       14.90     23.83 o 
   1   1   5     1767.97     1856.68     16.52 o 
   2   1   5     2944.76     3199.24     24.70 o 
   3   1   5      780.22      688.37      6.89 o 
   4   1   5    11241.82    10874.83     56.05 o 
   5   1   5      266.03      343.44      5.64 o 
   6   1   5      241.60      233.41      9.06 o 
   7   1   5      227.20      343.27     11.89 o 
   8   1   5      627.16      529.24     16.60 o 
   9   1   5     2164.40     2163.26     39.16 o 
  10   1   5      791.27      816.62     24.03 o 
  11   1   5     1565.24     1588.16     34.50 o 
  12   1   5        7.38        9.10      8.23 o 
  13   1   5     6391.48     6668.80     99.66 o 
  14   1   5      141.07       78.07     16.81 o 
  15   1   5      254.40      223.52     25.92 o 
  16   1   5      175.47      232.34     26.03 o 
  17   1   5       95.56      111.49     16.10 o 
  18   1   5       23.39       47.42     13.53 o 
  19   1   5      332.67      283.80     46.53 o 
   0   2   5     2553.61     2395.37     64.02 o 
   1   2   5     5443.75     5656.61     51.56 o 
   2   2   5     7101.23     7182.68     59.64 o 
   3   2   5    27099.73    25252.81    143.70 o 
   4   2   5       89.38       70.12      5.71 o 
   5   2   5     1872.87     1640.48     11.93 o 
   6   2   5     7936.56     7503.95     50.59 o 
   7   2   5     2611.56     2694.47     24.89 o 
   8   2   5       90.34       70.20      7.49 o 
   9   2   5        2.71        2.29      7.04 o 
  10   2   5     1258.08     1219.26     22.08 o 
  11   2   5      623.91      612.94     26.01 o 
  12   2   5     6085.53     6293.38     80.55 o 
  13   2   5       15.62        6.69      9.29 o 
  14   2   5     2803.02     2895.76     76.48 o 
  15   2   5      827.21      799.41     43.90 o 
  16   2   5      763.70      737.60     32.32 o 
  17   2   5      172.91      144.88     18.62 o 
  18   2   5        4.33       33.18     11.56 o 
  19   2   5       95.16       87.12     24.50 o 
   1   3   5   105910.27   116983.44    535.22 o 
   2   3   5    22647.46    21824.04    182.75 o 
   3   3   5     6012.75     5245.75     52.11 o 
   4   3   5     4635.57     4321.96     32.86 o 
   5   3   5     3103.59     2987.16     21.37 o 
   6   3   5      667.97      651.03      8.33 o 
   7   3   5     6315.26     5729.31     42.83 o 
   8   3   5        2.81       -1.84      6.35 o 
   9   3   5     1147.78     1200.37     22.31 o 
  10   3   5     4008.10     4049.53     54.53 o 
  11   3   5      407.79      383.41     15.45 o 
  12   3   5     4424.68     4357.52    108.98 o 
  13   3   5       32.34        1.83     12.14 o 
  14   3   5      855.56      925.51     52.61 o 
  15   3   5      168.57      129.60     17.23 o 
  16   3   5      857.23     1049.81     70.12 o 
  17   3   5       53.52       32.62     15.15 o 
  18   3   5      378.58      413.53     54.47 o 
  19   3   5       11.91       45.78     15.54 o 
   0   4   5    14716.67    13614.41    224.14 o 
   1   4   5      310.79      277.87     13.99 o 
   2   4   5    27658.18    26879.70    203.48 o 
   3   4   5    20181.78    18769.30    111.63 o 
   4   4   5       18.71       20.27      5.02 o 
   5   4   5     6071.26     6030.06     34.36 o 
   6   4   5     3576.27     3310.63     36.69 o 
   7   4   5       85.56       92.89      8.68 o 
   8   4   5     1953.90     1812.69     25.12 o 
   9   4   5      963.63      972.75     26.94 o 
  10   4   5     1062.22     1001.57     13.29 o 
  11   4   5      783.73      763.00     29.35 o 
  12   4   5       37.74       37.71     10.88 o 
  13   4   5     1973.34     1900.26     26.88 o 
  14   4   5      884.70      854.50     43.00 o 
  15   4   5        3.88       22.22     14.41 o 
  16   4   5      359.28      337.06     39.36 o 
  17   4   5        0.71       -1.11     17.62 o 
  18   4   5        1.41       16.22     14.91 o 
  19   4   5        0.01        1.29     21.57 o 
   1   5   5     2120.37     2198.44     21.18 o 
   2   5   5     1461.75     1256.89     14.13 o 
   3   5   5      784.83      765.42     13.14 o 
   4   5   5       24.03       22.10      6.34 o 
   5   5   5     7695.49     7868.31     63.88 o 
   6   5   5       13.84       13.61      5.35 o 
   7   5   5        0.21        5.73      6.81 o 
   8   5   5        9.76       -3.25     10.83 o 
   9   5   5     1890.44     1818.71     30.52 o 
  10   5   5      114.16      126.36     20.73 o 
  11   5   5     3252.59     3217.81     95.69 o 
  12   5   5        0.96        3.54     11.04 o 
  13   5   5       16.52       25.69     11.39 o 
  14   5   5      385.58      370.34     46.06 o 
  15   5   5      443.60      455.67     62.31 o 
  16   5   5      131.76      116.42     20.61 o 
  17   5   5      166.99      147.36     29.96 o 
  18   5   5       12.75       20.54     14.89 o 
   0   6   5    31539.84    32937.82    226.60 o 
   1   6   5     6641.08     6360.09     35.86 o 
   2   6   5      943.82     1016.67     23.60 o 
   3   6   5     2834.15     2498.98     21.16 o 
   4   6   5      250.47      230.36     11.94 o 
   5   6   5       21.17        7.74     10.57 o 
   6   6   5      118.09      145.15     15.32 o 
   7   6   5      330.85      285.17     14.89 o 
   8   6   5     1626.93     1665.39     30.39 o 
   9   6   5      279.23      343.12     36.30 o 
  10   6   5     2429.10     2501.38     62.78 o 
  11   6   5     1417.89     1367.65     30.77 o 
  12   6   5     2610.76     2762.24     69.69 o 
  13   6   5     1518.75     1764.99    119.34 o 
  14   6   5      274.67      320.78     36.93 o 
  15   6   5       21.05       20.44     11.03 o 
  16   6   5      263.33      241.65     50.18 o 
  17   6   5       18.52        7.90     19.34 o 
  18   6   5       16.70       26.13     11.39 o 
   1   7   5     4786.83     4417.77     37.71 o 
   2   7   5      181.88      197.34     14.59 o 
   3   7   5     7682.57     8278.14     53.97 o 
   4   7   5     1142.70     1196.82     12.74 o 
   5   7   5        4.77        2.82      6.06 o 
   6   7   5      707.11      684.28     22.48 o 
   7   7   5      374.62      424.59     49.24 o 
   8   7   5      690.07      597.26     27.62 o 
   9   7   5       67.37       35.61     16.46 o 
  10   7   5     1066.77     1133.88     30.31 o 
  11   7   5     3133.14     3353.33     81.76 o 
  12   7   5      645.02      578.67     67.62 o 
  13   7   5     5049.72     5534.57    175.03 o 
  14   7   5      322.96      314.35     41.57 o 
  15   7   5      725.61      942.59     83.03 o 
  16   7   5      163.31      208.48     43.85 o 
  17   7   5       13.77       29.51     14.14 o 
  18   7   5      130.15      119.97     25.78 o 
   0   8   5       17.74       19.54      9.26 o 
   1   8   5     2097.38     2441.16     30.03 o 
   2   8   5     2277.32     2208.21     51.11 o 
   3   8   5    13640.14    14164.81    113.63 o 
   4   8   5       44.79       38.51     14.13 o 
   5   8   5       35.41       51.37     15.84 o 
   6   8   5      234.68      218.96     28.30 o 
   7   8   5     3183.53     3132.70     49.75 o 
   8   8   5       72.22       58.66     20.67 o 
   9   8   5     5317.38     5716.25    122.54 o 
  10   8   5      109.14      101.48     18.07 o 
  11   8   5     3472.67     3751.70    108.39 o 
  12   8   5      929.33     1090.48    104.73 o 
  13   8   5       15.59       39.38     29.81 o 
  14   8   5      685.75      632.35     67.49 o 
  15   8   5      800.21     1046.98     77.38 o 
  16   8   5      268.87      199.18     36.25 o 
  17   8   5      263.87      266.72     44.56 o 
  18   8   5        8.85       31.34     21.51 o 
   1   9   5      263.93      213.76     17.22 o 
   2   9   5       51.22       67.35      9.06 o 
   3   9   5       19.23       23.10      7.83 o 
   4   9   5       86.63      109.67     12.95 o 
   5   9   5        0.02        8.28      6.84 o 
   6   9   5       61.76       72.33     11.69 o 
   7   9   5      304.81      338.85     32.64 o 
   8   9   5     1634.86     1768.07     64.02 o 
   9   9   5      231.19      216.94     32.57 o 
  10   9   5       60.91       42.11     12.29 o 
  11   9   5        0.62       12.74     21.08 o 
  12   9   5        1.87        4.89     17.05 o 
  13   9   5        6.04       36.96     13.27 o 
  14   9   5       71.25       61.55     22.68 o 
  15   9   5        6.00       -5.55     21.79 o 
  16   9   5       73.74       84.29     17.39 o 
  17   9   5       49.49       60.46     22.07 o 
   0  10   5      257.99      244.28     30.10 o 
   1  10   5     3663.20     3884.75     49.49 o 
   2  10   5      296.54      305.17     30.38 o 
   3  10   5       23.77       18.27     11.68 o 
   4  10   5      101.56      121.40     17.50 o 
   5  10   5      344.23      354.74     21.80 o 
   6  10   5       10.54       27.07      9.10 o 
   7  10   5       47.74       50.74      8.74 o 
   8  10   5      595.16      679.92     68.83 o 
   9  10   5      613.99      553.95     67.41 o 
  10  10   5       82.14       64.15     21.73 o 
  11  10   5      398.46      511.26     73.32 o 
  12  10   5       65.27       20.97     19.95 o 
  13  10   5       76.58      108.05     27.04 o 
  14  10   5      469.49      397.05     51.37 o 
  15  10   5      515.77      479.32     72.41 o 
  16  10   5      107.04       80.11     30.84 o 
  17  10   5       56.04       82.43     22.20 o 
   1  11   5     8969.57    10005.00     94.45 o 
   2  11   5     2439.35     2549.05     34.39 o 
   3  11   5      370.32      313.45     24.29 o 
   4  11   5     1803.12     1728.36     51.65 o 
   5  11   5      341.93      324.59     15.23 o 
   6  11   5       12.48       30.23     11.69 o 
   7  11   5      846.60      780.94     14.33 o 
   8  11   5     1947.32     1808.18     51.96 o 
   9  11   5       68.42      124.16     23.39 o 
  10  11   5      269.30      228.64     30.41 o 
  11  11   5      135.88      179.19     27.43 o 
  12  11   5      316.95      261.18     31.44 o 
  13  11   5       36.12       50.67     19.97 o 
  14  11   5      231.83      178.37     28.47 o 
  15  11   5      100.12       54.35     27.47 o 
  16  11   5      149.77       90.18     34.69 o 
   0  12   5     2659.89     2715.03     49.78 o 
   1  12   5     5343.27     5777.36     99.19 o 
   2  12   5     1387.66     1427.42     16.44 o 
   3  12   5     7882.12     8533.23     75.45 o 
   4  12   5     2159.55     2116.68     43.66 o 
   5  12   5     1995.11     2185.26     35.99 o 
   6  12   5     4130.47     4301.60     56.67 o 
   7  12   5       20.68        8.68      9.19 o 
   8  12   5      108.86      105.91     18.87 o 
   9  12   5      353.98      371.50     50.58 o 
  10  12   5     1147.44     1017.32     41.50 o 
  11  12   5      306.46      349.13     34.31 o 
  12  12   5     1612.41     1732.24     49.22 o 
  13  12   5      133.59      104.39     38.45 o 
  14  12   5      379.59      320.78     46.92 o 
  15  12   5       24.82       23.82     20.64 o 
  16  12   5       54.00       92.22     31.27 o 
   1  13   5      453.15      524.48     31.47 o 
   2  13   5     1453.97     1473.71     31.03 o 
   3  13   5      262.66      304.92     27.90 o 
   4  13   5      609.31      596.04     23.85 o 
   5  13   5      143.81      112.14     14.86 o 
   6  13   5      686.16      617.84     35.93 o 
   7  13   5     1956.92     2108.35     34.96 o 
   8  13   5      547.43      496.15     35.71 o 
   9  13   5      202.84      203.34     28.22 o 
  10  13   5      175.05      218.88     28.74 o 
  11  13   5     1539.41     1690.65     89.93 o 
  12  13   5      159.38      133.29     25.35 o 
  13  13   5        9.93       18.06     17.69 o 
  14  13   5       38.49       69.60     23.71 o 
  15  13   5       38.33       48.23     27.35 o 
   0  14   5      275.60      256.23     33.81 o 
   1  14   5      532.73      473.46     25.97 o 
   2  14   5       60.13       37.44      9.57 o 
   3  14   5     1647.50     1712.30     24.63 o 
   4  14   5      307.17      274.44     25.67 o 
   5  14   5     1013.63     1108.69     23.87 o 
   6  14   5       45.92       44.82      9.08 o 
   7  14   5     1107.69     1172.25     25.01 o 
   8  14   5       12.51       16.99      6.43 o 
   9  14   5      995.48     1057.76     36.10 o 
  10  14   5       11.57        9.07     14.94 o 
  11  14   5      107.32       83.45     21.04 o 
  12  14   5       55.71       58.28     24.03 o 
  13  14   5       19.70       62.11     20.23 o 
  14  14   5        0.33       31.89     32.38 o 
  15  14   5      415.49      457.16    101.24 o 
   1  15   5      627.59      683.19     26.19 o 
   2  15   5       72.04       85.22     12.62 o 
   3  15   5     1484.18     1514.53     40.92 o 
   4  15   5      160.34      156.30     17.76 o 
   5  15   5        5.86       10.27     15.14 o 
   6  15   5        1.19       36.92     13.36 o 
   7  15   5      169.99      112.72     25.95 o 
   8  15   5       39.26       26.08     10.14 o 
   9  15   5      432.05      393.03     57.87 o 
  10  15   5      320.97      362.29     44.67 o 
  11  15   5        0.89      -12.99     20.92 o 
  12  15   5        7.24       38.15     19.66 o 
  13  15   5       40.40       20.97     41.91 o 
  14  15   5        0.08       41.80     27.82 o 
   0  16   5      162.63      188.32     30.40 o 
   1  16   5        2.13       12.19     15.50 o 
   2  16   5       17.92       34.30     11.87 o 
   3  16   5      834.75      862.81     41.03 o 
   4  16   5       60.42       33.94     12.36 o 
   5  16   5       92.04       81.51     16.40 o 
   6  16   5        0.81        2.90      9.73 o 
   7  16   5       68.60       72.37     16.02 o 
   8  16   5        3.78      -21.66     23.81 o 
   9  16   5       32.07      -13.07     23.43 o 
  10  16   5       24.91        7.58     22.89 o 
  11  16   5      438.05      454.60     63.40 o 
  12  16   5      353.62      283.49     58.96 o 
  13  16   5       88.92       64.32     38.18 o 
   1  17   5       82.83       93.43     16.20 o 
   2  17   5       37.93       39.66     11.04 o 
   3  17   5        2.05       33.71     12.19 o 
   4  17   5       23.59       31.91     10.31 o 
   5  17   5      223.42      207.48     21.49 o 
   6  17   5       20.55       54.81     14.98 o 
   7  17   5       32.67       46.26     18.47 o 
   8  17   5      245.95      234.72     31.17 o 
   9  17   5      188.25      222.52     39.55 o 
  10  17   5      300.13      274.18     43.43 o 
  11  17   5       23.19       12.63     21.38 o 
  12  17   5      178.09      185.55     47.21 o 
   0  18   5       22.07       20.41     17.76 o 
   1  18   5      242.15      199.30     29.99 o 
   2  18   5       31.55       43.61     10.81 o 
   3  18   5      328.31      311.58     33.97 o 
   4  18   5        0.45       25.08     16.67 o 
   5  18   5      355.90      413.09     47.10 o 
   6  18   5      265.49      213.69     26.69 o 
   7  18   5        0.68      -32.73     21.82 o 
   8  18   5      143.36       97.13     29.44 o 
   9  18   5      164.22      205.62     39.82 o 
  10  18   5      100.79       80.64     25.05 o 
  11  18   5      202.14      124.77     46.45 o 
   1  19   5       91.86       54.39     19.09 o 
   2  19   5       10.33       30.76     15.22 o 
   3  19   5      354.35      361.29     42.60 o 
   4  19   5       29.50       26.55     17.22 o 
   5  19   5       34.02       30.40     14.11 o 
   6  19   5        3.31        5.13     36.19 o 
   7  19   5      495.16      478.51     56.23 o 
   8  19   5       11.73       41.26     17.16 o 
   9  19   5       14.29       29.38     22.22 o 
  10  19   5       11.18       56.05     21.58 o 
   0  20   5      127.72      103.93     29.28 o 
   1  20   5        0.71       45.68     40.94 o 
   2  20   5       96.25       94.46     17.24 o 
   3  20   5        1.43        6.67     16.98 o 
   4  20   5      148.68      133.22     23.97 o 
   5  20   5        0.19       62.42     14.72 o 
   6  20   5      110.87       98.48     20.83 o 
   7  20   5        4.77       58.52     13.12 o 
   8  20   5       28.32       51.52     18.03 o 
   1  21   5       73.42       62.32     16.96 o 
   2  21   5      350.59      315.78     40.34 o 
   3  21   5        8.65       35.16     18.78 o 
   4  21   5       33.43       34.06     15.62 o 
   5  21   5       51.15       62.18     19.13 o 
   6  21   5       21.80       67.02     18.84 o 
   7  21   5       17.79       58.10     13.16 o 
   0  22   5        1.09        2.13     22.41 o 
   1  22   5      149.34       93.67     25.46 o 
   2  22   5        0.78       37.96     15.01 o 
   3  22   5      126.83      104.04     20.08 o 
   4  22   5       10.44       67.97     17.93 o 
   0   0   6     2949.81     3353.75     56.02 o 
   1   0   6     3854.36     3687.61     41.40 o 
   2   0   6        0.39       23.08      4.37 o 
   3   0   6     3825.66     3706.72     28.07 o 
   4   0   6      345.77      373.68      8.55 o 
   5   0   6     1461.21     1682.01     26.41 o 
   6   0   6     4514.58     4246.40     43.32 o 
   7   0   6     3339.09     3748.66     39.48 o 
   8   0   6      961.42     1022.65     18.20 o 
   9   0   6       47.08       44.50     11.37 o 
  10   0   6     1881.75     1767.66     66.42 o 
  11   0   6      649.94      579.23     18.72 o 
  12   0   6     9853.97    10957.11    157.79 o 
  13   0   6     1005.28      929.03     41.34 o 
  14   0   6       45.71       62.88     19.03 o 
  15   0   6      104.58      140.46     22.44 o 
  16   0   6       35.47       28.47     14.20 o 
  17   0   6      219.69      192.04     39.07 o 
  18   0   6      451.43      406.71    115.79 o 
  19   0   6       62.75       67.78     25.06 o 
   1   1   6      434.51      477.69      7.85 o 
   2   1   6        2.01       16.47      2.86 o 
   3   1   6     1742.87     1794.85     18.82 o 
   4   1   6     1276.58     1483.76     10.42 o 
   5   1   6        3.08        4.75      3.56 o 
   6   1   6     5020.27     5225.20     51.95 o 
   7   1   6       26.05        9.94      4.07 o 
   8   1   6      306.41      322.81     11.65 o 
   9   1   6       50.32       24.05      5.39 o 
  10   1   6      600.24      520.25     16.33 o 
  11   1   6      385.04      462.54     20.14 o 
  12   1   6      247.88      270.06     24.73 o 
  13   1   6     1065.18     1144.79     34.53 o 
  14   1   6      975.59      996.68     35.19 o 
  15   1   6     1286.38     1271.48     41.31 o 
  16   1   6      111.60      109.67     16.06 o 
  17   1   6       65.55       56.82     14.84 o 
  18   1   6       42.91       50.53     13.83 o 
  19   1   6        2.38        8.55     18.18 o 
   0   2   6     4503.30     3502.96     33.69 o 
   1   2   6     3577.99     3738.52     26.10 o 
   2   2   6    11088.01    10165.66     75.90 o 
   3   2   6     3479.78     3519.47     24.01 o 
   4   2   6      389.89      410.77      6.89 o 
   5   2   6     3768.58     3772.74     32.68 o 
   6   2   6       14.63       12.07      3.09 o 
   7   2   6       65.93       43.05      5.01 o 
   8   2   6      468.28      471.20      8.89 o 
   9   2   6       13.26        8.10      5.49 o 
  10   2   6      987.92      961.39     15.28 o 
  11   2   6     2345.98     2268.70     43.20 o 
  12   2   6      567.14      495.35     28.23 o 
  13   2   6      922.47      925.63     42.60 o 
  14   2   6     1088.80     1139.40     27.77 o 
  15   2   6      115.95      103.52     17.07 o 
  16   2   6        6.54       14.34     11.49 o 
  17   2   6       71.90       51.90     13.19 o 
  18   2   6       30.29       41.61     14.50 o 
  19   2   6       42.35       55.05     24.89 o 
   1   3   6     8834.12     7383.19     76.83 o 
   2   3   6     3156.01     3110.60     38.15 o 
   3   3   6    10280.12    10125.90     83.20 o 
   4   3   6      615.34      527.95     10.20 o 
   5   3   6      386.13      412.05      9.40 o 
   6   3   6     3455.58     3325.66     32.98 o 
   7   3   6      405.70      352.64     14.46 o 
   8   3   6      371.15      438.27      9.54 o 
   9   3   6     3528.61     3405.94     43.53 o 
  10   3   6        2.88       25.57      8.59 o 
  11   3   6      945.00      909.72     31.64 o 
  12   3   6      136.91      130.14     19.15 o 
  13   3   6      738.26      807.12     22.93 o 
  14   3   6       36.74       43.29     12.06 o 
  15   3   6      126.74      186.36     26.40 o 
  16   3   6       17.14       37.38     19.25 o 
  17   3   6        0.01       36.38     11.63 o 
  18   3   6       56.48       43.12     19.05 o 
  19   3   6        7.28       36.05     21.34 o 
   0   4   6    67229.88    65626.24    390.62 o 
   1   4   6     7067.52     6968.95     60.08 o 
   2   4   6    67165.40    68105.30    319.14 o 
   3   4   6     3246.71     2639.45     25.13 o 
   4   4   6       10.94        6.28      2.85 o 
   5   4   6    14119.04    13380.79    143.36 o 
   6   4   6     1925.79     1704.55     26.48 o 
   7   4   6       16.21       -1.82      9.06 o 
   8   4   6     1587.84     1559.59     30.94 o 
   9   4   6     5973.33     6065.39     55.60 o 
  10   4   6      408.70      335.04     16.97 o 
  11   4   6     4299.91     4442.46     57.97 o 
  12   4   6     2506.66     2428.24     41.52 o 
  13   4   6      811.91      709.45     51.39 o 
  14   4   6      931.25      869.85     53.42 o 
  15   4   6      233.71      231.83     35.39 o 
  16   4   6       95.67       64.26     19.75 o 
  17   4   6       51.65       76.87     24.05 o 
  18   4   6      132.40       98.42     22.01 o 
   1   5   6    27102.11    24633.17    156.72 o 
   2   5   6     6858.81     6736.23     39.21 o 
   3   5   6     6427.52     6613.81     47.63 o 
   4   5   6     9821.10     9175.93     76.48 o 
   5   5   6      634.96      647.77     15.90 o 
   6   5   6    10019.37    10006.62     79.55 o 
   7   5   6     2005.11     1928.56     32.98 o 
   8   5   6       97.65       81.61     11.75 o 
   9   5   6     4499.54     4650.36     86.47 o 
  10   5   6     4870.19     4901.25     72.74 o 
  11   5   6      250.58      188.71     35.49 o 
  12   5   6     1241.01     1383.92     46.65 o 
  13   5   6      692.29      720.41     53.77 o 
  14   5   6      125.37      125.44     25.93 o 
  15   5   6      145.07       85.11     28.76 o 
  16   5   6       31.14       29.58     16.43 o 
  17   5   6        0.06       -0.59     19.41 o 
  18   5   6       11.51       25.60     26.16 o 
   0   6   6     5509.85     5561.68     59.47 o 
   1   6   6    10267.84    10812.01     94.02 o 
   2   6   6    13677.42    13340.65     70.61 o 
   3   6   6     1151.36      954.26     20.70 o 
   4   6   6      497.25      456.26     14.87 o 
   5   6   6     1103.24      974.99     25.61 o 
   6   6   6     1050.83     1134.83     19.47 o 
   7   6   6      155.95      139.89     16.90 o 
   8   6   6     3434.50     3768.13     52.36 o 
   9   6   6        3.46        8.97     19.02 o 
  10   6   6     1363.28     1320.86     25.82 o 
  11   6   6       31.55       12.28      9.02 o 
  12   6   6     2312.40     2385.75    107.28 o 
  13   6   6     2017.55     2177.93     60.76 o 
  14   6   6       66.33       26.55     20.29 o 
  15   6   6       98.74       97.76     17.87 o 
  16   6   6       31.95       64.02     15.77 o 
  17   6   6      107.17      142.84     29.59 o 
  18   6   6       17.20       18.05     19.76 o 
   1   7   6     4252.70     4399.31     41.41 o 
   2   7   6     7183.27     7254.84     60.74 o 
   3   7   6     1622.84     1757.27     25.97 o 
   4   7   6       41.91       29.29      5.53 o 
   5   7   6     5804.98     6079.54     88.15 o 
   6   7   6      555.98      506.75     35.70 o 
   7   7   6      844.39      793.55     31.21 o 
   8   7   6      690.04      768.01     22.02 o 
   9   7   6      357.40      324.80     19.24 o 
  10   7   6      732.50      718.84     29.95 o 
  11   7   6     1763.14     1638.42     64.47 o 
  12   7   6       12.75       24.54     26.18 o 
  13   7   6      112.30      127.02     24.30 o 
  14   7   6       20.41       26.17     16.35 o 
  15   7   6      138.83      105.27     27.83 o 
  16   7   6      389.51      324.74     49.51 o 
  17   7   6        0.37        7.59     18.88 o 
  18   7   6        5.30       -1.22     25.33 o 
   0   8   6       15.27       12.41     17.57 o 
   1   8   6       82.84       62.67      9.03 o 
   2   8   6     1061.04     1067.76     18.02 o 
   3   8   6     2899.73     2816.59     28.02 o 
   4   8   6      263.18      211.84     15.58 o 
   5   8   6      222.08      250.30     10.87 o 
   6   8   6     2463.74     2739.34     43.85 o 
   7   8   6        2.67       -5.36     18.69 o 
   8   8   6      735.00      765.83     34.06 o 
   9   8   6     1186.66     1269.85     50.16 o 
  10   8   6      994.22      957.73     24.84 o 
  11   8   6      458.06      364.74     27.85 o 
  12   8   6      686.92      665.97     68.82 o 
  13   8   6       18.11       18.68     20.67 o 
  14   8   6       85.40       76.54     21.57 o 
  15   8   6        0.94       39.78     21.43 o 
  16   8   6       83.73       56.22     24.10 o 
  17   8   6       18.12       47.96     15.19 o 
  18   8   6        7.30        7.76     21.79 o 
   1   9   6     9484.86     9278.73     67.64 o 
   2   9   6     1915.23     2161.77     36.34 o 
   3   9   6     1015.20     1008.34     18.22 o 
   4   9   6        4.23       12.01      8.12 o 
   5   9   6      479.18      498.52     20.26 o 
   6   9   6     2864.76     3069.42     50.45 o 
   7   9   6      911.39      913.96     41.81 o 
   8   9   6       67.33       50.27     12.91 o 
   9   9   6      534.33      543.58     54.39 o 
  10   9   6      340.65      236.22     35.96 o 
  11   9   6     1879.74     1956.50     47.42 o 
  12   9   6      937.43      968.68     55.96 o 
  13   9   6      229.69      125.28     24.75 o 
  14   9   6       70.42       77.85     18.93 o 
  15   9   6       11.67       68.60     17.29 o 
  16   9   6      189.40      167.74     27.95 o 
  17   9   6        0.22       18.08     16.81 o 
   0  10   6    24377.64    24619.62    624.17 o 
   1  10   6     3275.46     3229.89     39.39 o 
   2  10   6     7450.49     7393.96     69.09 o 
   3  10   6     3037.31     2985.06     42.98 o 
   4  10   6        2.05       -2.35      8.23 o 
   5  10   6     1451.06     1450.18     32.99 o 
   6  10   6     2472.54     2438.90     38.16 o 
   7  10   6        2.75       18.10     16.76 o 
   8  10   6     2325.29     2490.27     60.42 o 
   9  10   6      231.80      224.95     30.47 o 
  10  10   6     1270.97     1189.55     48.75 o 
  11  10   6      379.85      413.65     46.08 o 
  12  10   6      511.52      423.51     51.54 o 
  13  10   6     1275.01     1359.28     46.74 o 
  14  10   6       91.53       72.60     19.18 o 
  15  10   6        8.42        7.16     16.43 o 
  16  10   6       26.56       47.01     14.02 o 
  17  10   6        0.09        7.80     20.61 o 
   1  11   6     4564.20     4616.18     75.78 o 
   2  11   6     4599.29     4690.59     49.87 o 
   3  11   6     1445.05     1426.57     46.47 o 
   4  11   6     7982.55     8403.97     97.41 o 
   5  11   6      552.34      574.51     21.83 o 
   6  11   6       55.24       24.95     16.96 o 
   7  11   6     2009.62     2111.76     42.50 o 
   8  11   6     1248.49     1092.46     47.45 o 
   9  11   6        0.79       16.49     20.90 o 
  10  11   6     1628.31     1744.63     55.18 o 
  11  11   6       83.57       86.20     20.02 o 
  12  11   6       70.76       51.12     19.11 o 
  13  11   6       86.88       69.08     23.89 o 
  14  11   6       29.33       42.45     18.85 o 
  15  11   6        3.22       48.45     18.76 o 
  16  11   6       14.88       34.35     22.66 o 
   0  12   6        0.94      -19.11     19.54 o 
   1  12   6        5.87       23.99     11.91 o 
   2  12   6      560.09      678.10     36.88 o 
   3  12   6     3942.39     4096.48     69.62 o 
   4  12   6      377.44      344.31     27.91 o 
   5  12   6        0.32       16.53      9.69 o 
   6  12   6      222.24      173.64     17.10 o 
   7  12   6      132.17      127.64     16.27 o 
   8  12   6      146.15       86.30     23.09 o 
   9  12   6      147.79      159.92     26.76 o 
  10  12   6      519.44      440.11     47.74 o 
  11  12   6      106.24      109.42     21.20 o 
  12  12   6       41.52       89.64     19.17 o 
  13  12   6        1.04       11.14     24.78 o 
  14  12   6       12.49       44.92     15.73 o 
  15  12   6       65.19       79.87     20.82 o 
  16  12   6        0.48      -13.71     32.79 o 
   1  13   6        0.02        4.71     12.41 o 
   2  13   6     3471.11     3602.37     44.21 o 
   3  13   6      341.00      371.06     31.14 o 
   4  13   6     1722.26     1856.79     26.83 o 
   5  13   6       29.68       25.19      9.52 o 
   6  13   6        0.44       15.82      8.73 o 
   7  13   6      273.72      242.69     21.24 o 
   8  13   6      369.46      438.99     22.23 o 
   9  13   6       42.43       64.78     19.86 o 
  10  13   6     1504.04     1586.30     51.35 o 
  11  13   6       57.84       24.80     24.27 o 
  12  13   6        3.34       23.10     22.97 o 
  13  13   6       44.24       42.28     17.78 o 
  14  13   6        5.86       34.73     15.69 o 
  15  13   6      181.14      146.89     41.77 o 
   0  14   6     4014.88     4295.00     88.24 o 
   1  14   6       23.86       30.10      7.79 o 
   2  14   6      443.41      454.63     29.04 o 
   3  14   6      660.05      755.83     32.96 o 
   4  14   6        9.39       12.24     10.96 o 
   5  14   6       51.56       45.70     10.49 o 
   6  14   6      628.85      635.66     32.61 o 
   7  14   6      264.79      218.12     24.76 o 
   8  14   6       32.91       60.75     15.35 o 
   9  14   6      294.68      293.37     34.60 o 
  10  14   6      148.77      131.93     24.61 o 
  11  14   6       22.88       27.87     24.80 o 
  12  14   6        0.68       12.01     24.40 o 
  13  14   6       10.22       32.99     17.98 o 
  14  14   6       15.13       34.39     18.62 o 
  15  14   6        9.84       30.81     21.39 o 
   1  15   6        0.52       16.68     10.56 o 
   2  15   6        3.60        2.90     12.60 o 
   3  15   6       72.18       63.88     13.67 o 
   4  15   6      110.77       91.40     12.76 o 
   5  15   6      383.54      358.98     32.15 o 
   6  15   6      160.81      141.36     18.78 o 
   7  15   6       62.92       63.80     14.25 o 
   8  15   6       57.17       46.63     15.49 o 
   9  15   6      156.98      106.77     23.92 o 
  10  15   6      157.54      146.48     30.10 o 
  11  15   6      315.99      267.47     45.72 o 
  12  15   6        5.41       18.19     30.68 o 
  13  15   6       51.37       55.75     22.70 o 
  14  15   6      174.41      143.87     36.21 o 
   0  16   6        0.36       -9.24     19.24 o 
   1  16   6      377.07      404.48     31.64 o 
   2  16   6      125.82       99.54     13.55 o 
   3  16   6      142.36      130.76     18.66 o 
   4  16   6        4.95       32.63     11.24 o 
   5  16   6       99.98       58.12     13.97 o 
   6  16   6       65.05       67.56     14.47 o 
   7  16   6      201.47      176.52     28.34 o 
   8  16   6       21.13       32.40     17.96 o 
   9  16   6       76.51       51.94     21.26 o 
  10  16   6        7.80       62.82     21.61 o 
  11  16   6      436.34      451.56     65.54 o 
  12  16   6      154.23      171.36     39.08 o 
  13  16   6       24.34       50.51     30.44 o 
   1  17   6      239.46      288.92     27.18 o 
   2  17   6        6.28       19.81     10.28 o 
   3  17   6      463.48      511.99     46.85 o 
   4  17   6       78.03       49.42     13.15 o 
   5  17   6      147.26       94.62     16.41 o 
   6  17   6       17.28       17.69     19.94 o 
   7  17   6      308.48      399.28     41.95 o 
   8  17   6       13.25       19.58     28.78 o 
   9  17   6        1.42       30.10     27.57 o 
  10  17   6       19.48       30.16     29.16 o 
  11  17   6       51.21       81.78     24.65 o 
  12  17   6       39.28       41.06     33.18 o 
   0  18   6      112.69       78.16     18.73 o 
   1  18   6      309.87      280.86     35.66 o 
   2  18   6      305.99      333.38     33.70 o 
   3  18   6      354.10      381.39     34.97 o 
   4  18   6       10.68       15.93     17.92 o 
   5  18   6      419.01      438.25     57.22 o 
   6  18   6      188.77      179.78     28.05 o 
   7  18   6        1.95       20.82     15.80 o 
   8  18   6      260.87      215.85     41.50 o 
   9  18   6       44.61       56.19     18.15 o 
  10  18   6        2.36       19.62     21.32 o 
  11  18   6      257.18      237.87     51.16 o 
   1  19   6      661.40      864.24     44.38 o 
   2  19   6      509.52      431.12     51.00 o 
   3  19   6      519.59      490.33     59.02 o 
   4  19   6      353.71      379.07     38.57 o 
   5  19   6      200.14      168.74     34.17 o 
   6  19   6      399.93      380.45     55.67 o 
   7  19   6      585.36      562.03     80.28 o 
   8  19   6       81.42       80.55     32.04 o 
   9  19   6      217.30      259.94     45.51 o 
  10  19   6      238.01      252.10     38.16 o 
   0  20   6      251.89      231.87     51.87 o 
   1  20   6       65.45       49.05     16.87 o 
   2  20   6      334.14      268.61     37.27 o 
   3  20   6     1118.73     1409.95     73.48 o 
   4  20   6        1.53       39.75     14.86 o 
   5  20   6      295.65      328.35     52.49 o 
   6  20   6      167.32      144.48     31.01 o 
   7  20   6      149.07      126.84     27.22 o 
   8  20   6      128.34       81.77     33.81 o 
   1  21   6      110.85       71.36     17.91 o 
   2  21   6        9.75       23.55     18.05 o 
   3  21   6       41.11       37.03     17.17 o 
   4  21   6        3.62       47.28     16.74 o 
   5  21   6       37.00       56.81     20.28 o 
   6  21   6       40.11       43.07     19.15 o 
   0  22   6      424.91      352.38     88.67 o 
   1  22   6        2.61       31.19     16.78 o 
   2  22   6        3.50       37.53     12.78 o 
   3  22   6        0.39       31.33     19.27 o 
   1   1   7     3686.73     3544.60     29.39 o 
   2   1   7     4252.38     4119.89     35.52 o 
   3   1   7     4177.34     4226.33     20.92 o 
   4   1   7      731.43      727.34      9.86 o 
   5   1   7     2193.42     2380.94     17.82 o 
   6   1   7        4.87       20.15      3.35 o 
   7   1   7      117.37       90.23      7.55 o 
   8   1   7      660.38      630.63     12.23 o 
   9   1   7      236.12      227.29     16.89 o 
  10   1   7       31.06       33.74      9.04 o 
  11   1   7      767.93      754.40     19.80 o 
  12   1   7      316.25      298.52     24.65 o 
  13   1   7     7665.29     8123.54    185.27 o 
  14   1   7      181.65      163.19     20.93 o 
  15   1   7     1416.21     1484.08     27.70 o 
  16   1   7      619.70      765.76     96.87 o 
  17   1   7       47.42       47.50     15.03 o 
  18   1   7      103.04       45.42     11.81 o 
  19   1   7      452.16      528.00     64.02 o 
   0   2   7    18055.80    18180.82    415.82 o 
   1   2   7     1325.33     1096.65     16.55 o 
   2   2   7     9876.41     9444.83    100.78 o 
   3   2   7      174.36      239.78      9.05 o 
   4   2   7     4472.60     4207.65     32.50 o 
   5   2   7     1041.30      998.97     11.97 o 
   6   2   7      326.44      363.47      8.47 o 
   7   2   7      306.15      357.91     10.54 o 
   8   2   7        6.15        9.59      6.44 o 
   9   2   7     8787.16     9419.25     72.48 o 
  10   2   7      280.57      254.08     21.42 o 
  11   2   7     6644.65     6850.41     69.47 o 
  12   2   7      826.22      787.30     24.61 o 
  13   2   7       50.60       62.52     10.57 o 
  14   2   7      205.26      215.38     22.03 o 
  15   2   7      108.70      191.24     20.62 o 
  16   2   7       35.62       31.81     10.93 o 
  17   2   7     1274.79     1534.12     52.64 o 
  18   2   7       41.86       16.36     20.09 o 
  19   2   7      172.73      224.40     43.07 o 
   1   3   7     4074.71     3992.65     31.00 o 
   2   3   7      630.45      444.19     10.66 o 
   3   3   7     1484.76     1550.08     19.11 o 
   4   3   7      626.26      545.13     11.98 o 
   5   3   7    14350.39    14898.02    208.62 o 
   6   3   7      171.06      182.34      9.44 o 
   7   3   7      679.82      579.55      9.32 o 
   8   3   7        0.43        3.29      5.95 o 
   9   3   7       43.17       56.76     10.64 o 
  10   3   7     1024.57     1124.62     17.63 o 
  11   3   7     3011.65     3075.68     45.55 o 
  12   3   7     1363.64     1271.11     48.47 o 
  13   3   7       64.81       44.16     18.04 o 
  14   3   7      297.21      238.35     26.60 o 
  15   3   7      281.17      273.35     42.13 o 
  16   3   7        5.15       37.91     16.90 o 
  17   3   7       12.95       21.10     17.81 o 
  18   3   7        6.70       14.81     21.82 o 
   0   4   7     4035.17     4310.07     35.86 o 
   1   4   7    20878.53    20695.89    176.83 o 
   2   4   7     2766.79     2656.49     23.17 o 
   3   4   7     6019.08     6394.22     35.97 o 
   4   4   7       35.35       32.09      4.65 o 
   5   4   7        9.73        7.35      5.35 o 
   6   4   7      311.29      342.63     19.93 o 
   7   4   7     3789.28     4050.78     30.20 o 
   8   4   7      854.68      858.81     17.08 o 
   9   4   7     5595.28     5632.76     74.39 o 
  10   4   7       10.96       13.37      8.76 o 
  11   4   7      707.37      720.02     39.19 o 
  12   4   7       31.49       22.78     12.28 o 
  13   4   7       76.90       54.64     16.46 o 
  14   4   7       33.14       22.98     20.58 o 
  15   4   7        7.80       13.84     19.21 o 
  16   4   7        6.96       37.99     12.59 o 
  17   4   7       91.88      101.95     19.80 o 
  18   4   7       43.77       44.84     13.40 o 
   1   5   7    37440.01    37929.33    347.32 o 
   2   5   7        3.96       -4.05     10.31 o 
   3   5   7     1559.51     1848.20     18.40 o 
   4   5   7     2194.46     1977.00     32.73 o 
   5   5   7      296.78      252.29     11.10 o 
   6   5   7     1299.28     1203.85     21.30 o 
   7   5   7     1456.80     1654.09     21.80 o 
   8   5   7     1514.98     1426.84     34.05 o 
   9   5   7     1391.18     1385.93     68.05 o 
  10   5   7      669.20      776.07     85.19 o 
  11   5   7       36.32       12.43     23.74 o 
  12   5   7      834.02      853.01     40.45 o 
  13   5   7     3324.68     3580.40    102.94 o 
  14   5   7      228.11      273.52     32.76 o 
  15   5   7      178.31      135.81     25.09 o 
  16   5   7       75.85       82.77     19.32 o 
  17   5   7       17.90       34.91     11.69 o 
  18   5   7        7.53       50.33     20.30 o 
   0   6   7    19144.23    17980.05    160.56 o 
   1   6   7    10474.61    10509.88     65.77 o 
   2   6   7     4398.63     4155.17     43.36 o 
   3   6   7        2.97       26.32      5.62 o 
   4   6   7     4928.61     4899.84     53.41 o 
   5   6   7     1952.54     1929.57     32.18 o 
   6   6   7      121.97      104.57     12.35 o 
   7   6   7       79.34       54.22     17.84 o 
   8   6   7     1215.51     1114.44     17.44 o 
   9   6   7     1188.25     1156.52     37.19 o 
  10   6   7      951.93      921.32     39.45 o 
  11   6   7       31.37       27.54     18.23 o 
  12   6   7      739.30      750.24     92.36 o 
  13   6   7      189.90      156.53     34.00 o 
  14   6   7      372.39      382.12     49.14 o 
  15   6   7       57.89       68.42     16.50 o 
  16   6   7       15.12       18.33     16.81 o 
  17   6   7       58.11       77.45     20.40 o 
  18   6   7       35.12       43.64     21.63 o 
   1   7   7     1979.68     1933.71     27.37 o 
   2   7   7     4309.87     5012.32     68.03 o 
   3   7   7     1588.67     1631.39     23.62 o 
   4   7   7      298.69      394.83     13.20 o 
   5   7   7      169.68      118.77      8.48 o 
   6   7   7     1600.34     1628.42     26.17 o 
   7   7   7      167.19      187.93     20.14 o 
   8   7   7     1251.59     1157.21     31.43 o 
   9   7   7     1658.94     1780.92     63.64 o 
  10   7   7       41.41       16.82     17.01 o 
  11   7   7      200.97      201.47     29.74 o 
  12   7   7     4583.29     5001.78     92.15 o 
  13   7   7     1776.76     1788.01     53.12 o 
  14   7   7      176.98      206.51     28.66 o 
  15   7   7      132.28       84.63     20.16 o 
  16   7   7      491.27      539.02     69.02 o 
  17   7   7       55.68       88.83     20.25 o 
  18   7   7       17.35       29.72     17.55 o 
   0   8   7     4460.23     4801.15     55.32 o 
   1   8   7     4470.15     4543.12     39.88 o 
   2   8   7     7333.70     7088.48     60.27 o 
   3   8   7       11.83        5.45      7.30 o 
   4   8   7     7399.36     7711.07     70.63 o 
   5   8   7       31.76       30.31      5.28 o 
   6   8   7      653.26      584.34     38.63 o 
   7   8   7     1190.96     1260.28     47.24 o 
   8   8   7      292.71      294.22     29.47 o 
   9   8   7      632.88      602.04     65.83 o 
  10   8   7      552.60      615.61     64.84 o 
  11   8   7      177.71      163.18     26.89 o 
  12   8   7      329.57      323.58     39.91 o 
  13   8   7       29.59       22.00     18.21 o 
  14   8   7      553.99      681.49    102.87 o 
  15   8   7      241.33      333.62     54.14 o 
  16   8   7      108.50       85.29     26.81 o 
  17   8   7      196.80       95.26     27.85 o 
   1   9   7     6852.70     6756.69     61.53 o 
   2   9   7     2683.61     2500.51     34.61 o 
   3   9   7     1653.93     1447.51     25.11 o 
   4   9   7     1873.96     1791.87     25.48 o 
   5   9   7      697.98      732.41     20.54 o 
   6   9   7      833.43      805.72     21.16 o 
   7   9   7     1340.98     1234.28     46.56 o 
   8   9   7       42.09       48.63     13.96 o 
   9   9   7       82.36       65.31     20.36 o 
  10   9   7       58.72       90.00     22.14 o 
  11   9   7     1869.41     1670.32     39.07 o 
  12   9   7        0.94        3.93     31.76 o 
  13   9   7      116.27       85.88     21.80 o 
  14   9   7       46.47       59.99     16.23 o 
  15   9   7        0.42       18.98     19.51 o 
  16   9   7        0.06        9.08     16.94 o 
  17   9   7       64.58       66.19     23.40 o 
   0  10   7        5.60        6.05     22.86 o 
   1  10   7      912.56      832.37     27.58 o 
   2  10   7      181.29      195.82     19.52 o 
   3  10   7     8358.26     8480.74    103.06 o 
   4  10   7     1835.58     1742.09     39.80 o 
   5  10   7      101.45       67.12     12.25 o 
   6  10   7     1303.96     1350.39     21.23 o 
   7  10   7      202.32      155.27     24.55 o 
   8  10   7       28.40       26.52     18.31 o 
   9  10   7     8005.70     8636.18    144.18 o 
  10  10   7      481.55      459.52     77.08 o 
  11  10   7      342.33      296.33     46.26 o 
  12  10   7      105.70       89.47     27.14 o 
  13  10   7      111.26       90.30     27.93 o 
  14  10   7       37.64       44.32     18.18 o 
  15  10   7      116.21      108.80     26.44 o 
  16  10   7       32.67       42.15     17.84 o 
  17  10   7       63.70       50.00     21.72 o 
   1  11   7     4354.18     4535.00     77.22 o 
   2  11   7       18.77       26.40     15.48 o 
   3  11   7     1464.92     1569.98     31.56 o 
   4  11   7     2144.32     2143.69     33.90 o 
   5  11   7      902.08      860.42     40.31 o 
   6  11   7        1.53        1.46      8.64 o 
   7  11   7       57.34       33.48      6.80 o 
   8  11   7       94.89      129.46     29.42 o 
   9  11   7      391.90      432.89     45.53 o 
  10  11   7      314.41      219.52     34.09 o 
  11  11   7      103.41       75.70     25.78 o 
  12  11   7      307.25      182.12     32.77 o 
  13  11   7      428.16      366.31     46.92 o 
  14  11   7        1.56       39.65     18.44 o 
  15  11   7      445.18      524.99     66.26 o 
  16  11   7       47.30       71.94     23.08 o 
   0  12   7     7909.87     7810.37    115.83 o 
   1  12   7     1393.12     1491.30     45.27 o 
   2  12   7     3925.14     3802.21     60.14 o 
   3  12   7      179.33      203.11     20.83 o 
   4  12   7       74.21       91.38     11.73 o 
   5  12   7      495.21      444.23     22.29 o 
   6  12   7     1249.88     1129.21     23.23 o 
   7  12   7      288.53      257.02     17.85 o 
   8  12   7      500.32      519.89     50.71 o 
   9  12   7     1045.91     1082.26     70.62 o 
  10  12   7      241.20      278.72     30.64 o 
  11  12   7      414.12      471.33     65.01 o 
  12  12   7      147.85      110.68     31.17 o 
  13  12   7      150.66      182.80     32.91 o 
  14  12   7       11.01        1.52     19.58 o 
  15  12   7        2.83        3.44     17.71 o 
  16  12   7       36.17       38.60     27.79 o 
   1  13   7     2465.74     2482.20     96.18 o 
   2  13   7     3491.86     3360.60     49.84 o 
   3  13   7      128.24      132.63     12.76 o 
   4  13   7     1101.46     1073.25     40.59 o 
   5  13   7      464.48      452.59     19.13 o 
   6  13   7       67.38       79.20     11.40 o 
   7  13   7      875.06      945.28     34.02 o 
   8  13   7       69.19       81.37     19.14 o 
   9  13   7        2.05       42.11     17.76 o 
  10  13   7       30.81       47.62     20.72 o 
  11  13   7      410.52      513.68     52.56 o 
  12  13   7       27.26       34.44     24.70 o 
  13  13   7      330.47      377.40     66.85 o 
  14  13   7       17.83       38.40     21.65 o 
  15  13   7      318.56      314.46     95.95 o 
   0  14   7        1.54       16.61     12.33 o 
   1  14   7      643.66      681.46     28.78 o 
   2  14   7       65.22       41.11      8.06 o 
   3  14   7     1094.94     1288.17     54.97 o 
   4  14   7        7.53        1.43     14.15 o 
   5  14   7       22.36       21.21     13.03 o 
   6  14   7        9.21       23.45      9.49 o 
   7  14   7       51.12       55.13      9.51 o 
   8  14   7       18.37       49.01     15.77 o 
   9  14   7     1144.36     1111.22     39.94 o 
  10  14   7       22.09       28.85     20.95 o 
  11  14   7       46.79       70.09     18.28 o 
  12  14   7      100.85      122.19     28.00 o 
  13  14   7        0.04       22.53     23.94 o 
  14  14   7      194.92      178.33     40.24 o 
   1  15   7      731.04      794.96     28.05 o 
   2  15   7      119.94      115.01     11.89 o 
   3  15   7        0.01       29.72     11.86 o 
   4  15   7       72.61       81.17     20.11 o 
   5  15   7      184.83      173.47     24.02 o 
   6  15   7       26.56       27.41     13.72 o 
   7  15   7        9.83       19.32     11.27 o 
   8  15   7       27.49       54.38     14.68 o 
   9  15   7      174.58      137.12     28.58 o 
  10  15   7       20.37       49.32     27.08 o 
  11  15   7       17.32       -6.98     25.59 o 
  12  15   7       56.84       62.33     23.08 o 
  13  15   7      154.99      138.82     25.97 o 
  14  15   7        7.25       17.82     49.38 o 
   0  16   7       35.47       40.36     21.78 o 
   1  16   7      360.87      333.38     29.78 o 
   2  16   7      909.74     1015.43     46.63 o 
   3  16   7     1813.58     1928.49     51.80 o 
   4  16   7      395.78      417.49     37.65 o 
   5  16   7      120.34       76.76     15.45 o 
   6  16   7       17.07       32.09      9.60 o 
   7  16   7      609.29      651.28     33.91 o 
   8  16   7       49.72       49.93     21.27 o 
   9  16   7     1340.02     1624.13     70.45 o 
  10  16   7       52.87       94.60     22.85 o 
  11  16   7      424.88      433.42     50.24 o 
  12  16   7       13.52       49.16     28.39 o 
  13  16   7       32.36       34.52     27.30 o 
   1  17   7      635.60      569.11     53.99 o 
   2  17   7      478.00      365.87     37.62 o 
   3  17   7       12.83       24.14     16.05 o 
   4  17   7      260.55      215.56     24.41 o 
   5  17   7      310.05      362.71     30.35 o 
   6  17   7       14.40       46.30     20.03 o 
   7  17   7      470.00      528.89     56.45 o 
   8  17   7      203.80      184.37     35.53 o 
   9  17   7       10.03      -23.77     24.56 o 
  10  17   7       14.78       51.62     21.31 o 
  11  17   7      189.20      154.61     44.47 o 
  12  17   7       79.26       86.73     35.65 o 
   0  18   7      302.81      266.51     36.95 o 
   1  18   7       26.53       49.15     13.65 o 
   2  18   7      262.28      177.62     21.83 o 
   3  18   7        7.89       25.14     15.07 o 
   4  18   7        4.60       24.75     12.79 o 
   5  18   7       33.78        0.79     17.57 o 
   6  18   7      181.93      170.65     38.08 o 
   7  18   7       14.92       51.78     29.31 o 
   8  18   7      213.60      216.37     35.58 o 
   9  18   7      113.39       94.33     25.71 o 
  10  18   7       19.90       32.75     18.94 o 
  11  18   7       77.44       78.41     22.50 o 
   1  19   7        1.06       19.82     13.45 o 
   2  19   7       81.56       51.58     12.89 o 
   3  19   7       84.37       82.05     22.49 o 
   4  19   7       18.56       29.40     18.01 o 
   5  19   7        6.39       20.88     20.36 o 
   6  19   7      422.27      303.53     42.41 o 
   7  19   7        1.83       27.39     25.51 o 
   8  19   7        2.96       33.57     14.76 o 
   9  19   7       59.32       64.62     21.61 o 
   0  20   7       59.10       71.65     21.19 o 
   1  20   7        1.90       22.28     12.48 o 
   2  20   7      379.46      314.67     38.46 o 
   3  20   7       73.46       52.35     23.72 o 
   4  20   7      116.18       89.07     19.97 o 
   5  20   7       11.55       25.30     23.78 o 
   6  20   7       32.85       10.12     21.58 o 
   7  20   7        4.16       64.22     16.99 o 
   8  20   7        9.25       44.84     20.87 o 
   1  21   7       20.79       11.95     17.04 o 
   2  21   7       71.00       55.63     15.32 o 
   3  21   7       39.51       59.74     16.72 o 
   4  21   7      247.67      228.35     43.88 o 
   5  21   7        3.98       21.22     20.04 o 
   0  22   7       59.07       56.23     18.11 o 
   1  22   7       13.29       13.11     14.59 o 
   0   0   8      697.87      570.20     21.37 o 
   1   0   8     1596.57     1676.86     26.62 o 
   2   0   8    15767.70    16715.53    188.48 o 
   3   0   8     1835.92     1677.40     19.61 o 
   4   0   8      578.30      574.08     10.58 o 
   5   0   8     4609.14     5000.16     52.76 o 
   6   0   8     3797.27     3613.36     51.03 o 
   7   0   8      354.28      364.32     16.63 o 
   8   0   8       14.71       19.82      6.91 o 
   9   0   8     1145.29     1047.04     23.43 o 
  10   0   8      877.30      957.53     23.64 o 
  11   0   8     2018.71     2168.93     42.06 o 
  12   0   8      283.74      260.75     31.71 o 
  13   0   8     1609.40     1592.85     45.81 o 
  14   0   8      145.72      163.74     30.23 o 
  15   0   8     1367.74     1613.70     53.11 o 
  16   0   8      271.29      198.00     31.91 o 
  17   0   8     1317.60     1514.14     55.43 o 
  18   0   8        2.44       25.21     24.19 o 
   1   1   8     1140.19      947.24     12.91 o 
   2   1   8        1.42       -0.90      4.12 o 
   3   1   8     1822.17     1621.58     26.16 o 
   4   1   8     3809.19     4204.33     33.46 o 
   5   1   8      723.43      721.37      9.34 o 
   6   1   8       29.76       33.16      4.20 o 
   7   1   8        1.26        4.92      6.38 o 
   8   1   8       68.57       69.28      7.17 o 
   9   1   8      523.44      573.01     17.27 o 
  10   1   8      433.36      502.61     14.10 o 
  11   1   8     1118.36     1093.37     22.33 o 
  12   1   8      313.58      306.35     21.83 o 
  13   1   8     1395.25     1381.55     50.11 o 
  14   1   8      137.27      154.76     17.51 o 
  15   1   8        7.03       31.86      9.68 o 
  16   1   8        4.86       29.55     12.65 o 
  17   1   8        7.78        0.54     16.29 o 
  18   1   8       26.53       48.02     20.24 o 
   0   2   8      503.75      469.87     15.03 o 
   1   2   8       16.05       45.82      5.28 o 
   2   2   8      298.38      344.81     11.77 o 
   3   2   8       44.12      172.27      9.74 o 
   4   2   8      526.95      576.84      7.95 o 
   5   2   8     2331.47     2411.79     28.87 o 
   6   2   8     1532.68     1519.76     18.97 o 
   7   2   8     2051.55     2241.28     28.63 o 
   8   2   8      573.35      675.38     14.62 o 
   9   2   8     1143.06     1106.09     14.62 o 
  10   2   8      577.92      540.70     19.51 o 
  11   2   8     7014.30     7076.25    107.70 o 
  12   2   8      106.66       88.20     11.31 o 
  13   2   8        1.73       31.06     16.36 o 
  14   2   8        2.20       20.70     11.92 o 
  15   2   8      425.85      457.49     46.70 o 
  16   2   8        3.03        3.71     10.56 o 
  17   2   8      346.20      330.21     53.32 o 
  18   2   8        0.13       27.25     17.94 o 
   1   3   8     8606.53     9653.25    104.63 o 
   2   3   8      835.14      792.69     12.05 o 
   3   3   8     9752.77     9809.39     69.20 o 
   4   3   8     5648.44     5593.11     50.92 o 
   5   3   8     3715.93     3818.16     31.66 o 
   6   3   8     1302.07     1199.85     13.28 o 
   7   3   8     3026.36     3014.97     19.39 o 
   8   3   8       88.07       82.61      8.97 o 
   9   3   8     3217.47     3469.06     43.12 o 
  10   3   8       99.10      134.18     17.59 o 
  11   3   8     1543.31     1425.49     22.93 o 
  12   3   8        7.53       12.70      8.53 o 
  13   3   8     1951.47     1890.80     39.85 o 
  14   3   8       27.52      -11.68     18.28 o 
  15   3   8     3221.50     3634.88     84.22 o 
  16   3   8      203.06      157.00     24.56 o 
  17   3   8        3.04       13.68     16.59 o 
  18   3   8        2.00        7.87     28.01 o 
   0   4   8     1262.59     1074.71     30.30 o 
   1   4   8     6214.26     6871.63     47.88 o 
   2   4   8     5001.88     4742.88     43.79 o 
   3   4   8      885.48     1070.47     14.69 o 
   4   4   8      726.05      666.59     12.55 o 
   5   4   8       69.34       46.73      6.41 o 
   6   4   8      761.27      802.48     15.34 o 
   7   4   8     2909.50     3243.33     34.06 o 
   8   4   8     1302.04     1263.03     14.29 o 
   9   4   8      845.13      828.68     21.74 o 
  10   4   8     1486.86     1530.18     61.21 o 
  11   4   8     2587.79     2579.14     51.90 o 
  12   4   8     1791.42     1726.58     58.98 o 
  13   4   8     1931.89     2131.26     90.59 o 
  14   4   8       81.47       65.09     20.77 o 
  15   4   8       57.02       54.61     18.38 o 
  16   4   8       53.77       66.05     18.98 o 
  17   4   8      409.61      374.88     58.96 o 
  18   4   8       22.49       34.83     18.75 o 
   1   5   8     2540.03     2635.72     35.64 o 
   2   5   8     1491.45     2009.45     24.49 o 
   3   5   8     1820.99     2026.01     29.88 o 
   4   5   8     2310.11     2403.64     41.91 o 
   5   5   8     1516.20     1749.83     23.25 o 
   6   5   8     3279.73     3111.06     58.68 o 
   7   5   8     2034.04     2268.56     49.49 o 
   8   5   8     2587.07     2448.03     34.21 o 
   9   5   8      339.25      288.11     31.49 o 
  10   5   8       58.50       37.43     14.52 o 
  11   5   8     1130.43     1147.92     58.98 o 
  12   5   8      474.60      594.69     64.46 o 
  13   5   8     5394.38     5939.48    121.05 o 
  14   5   8      100.17      118.33     22.19 o 
  15   5   8      959.06      985.24     40.06 o 
  16   5   8        3.67       18.45     14.68 o 
  17   5   8      218.79      247.75     36.38 o 
  18   5   8        6.46       35.44     12.98 o 
   0   6   8      694.86      977.35     40.29 o 
   1   6   8     1475.00     1372.05     22.15 o 
   2   6   8     2145.76     2186.28     32.29 o 
   3   6   8    10115.11    10014.44     64.45 o 
   4   6   8     1164.67     1070.87     26.49 o 
   5   6   8     1437.13     1464.30     23.68 o 
   6   6   8      443.72      525.32     16.93 o 
   7   6   8     1045.96     1104.51     25.16 o 
   8   6   8      116.10      117.86     15.62 o 
   9   6   8     8667.41     9131.62     99.06 o 
  10   6   8     3385.82     3567.13     61.84 o 
  11   6   8     1119.54     1214.01     37.43 o 
  12   6   8      540.35      597.23     59.90 o 
  13   6   8       20.20       18.34     16.14 o 
  14   6   8       48.10       46.86     12.61 o 
  15   6   8     1119.78     1245.16     50.12 o 
  16   6   8        1.11       23.49     12.80 o 
  17   6   8      808.24     1002.51     48.77 o 
  18   6   8       12.97       28.92     15.76 o 
   1   7   8       24.32        7.97      7.51 o 
   2   7   8       48.24      119.17     11.93 o 
   3   7   8      518.24      573.80     21.33 o 
   4   7   8     1220.70     1202.51     22.68 o 
   5   7   8      887.08      894.57     13.80 o 
   6   7   8       62.53       44.89     12.14 o 
   7   7   8     3053.53     3022.96     44.90 o 
   8   7   8      116.87       86.80     15.17 o 
   9   7   8      582.76      596.51     58.28 o 
  10   7   8      340.87      344.98     18.38 o 
  11   7   8        5.43      -33.06     22.04 o 
  12   7   8        3.21       69.99     20.28 o 
  13   7   8      255.25      317.80     42.93 o 
  14   7   8        2.97      -22.13     19.70 o 
  15   7   8       90.34       68.48     16.08 o 
  16   7   8       26.65       42.72     15.39 o 
  17   7   8        6.14       10.60     21.09 o 
   0   8   8      176.82      244.40     25.25 o 
   1   8   8     1810.66     1990.50     31.27 o 
   2   8   8     1648.40     1732.38     26.58 o 
   3   8   8    11356.35    12168.65    115.17 o 
   4   8   8      144.23      148.79     14.50 o 
   5   8   8      397.15      457.23     15.12 o 
   6   8   8       21.13        7.34     14.86 o 
   7   8   8     1730.33     1730.98     33.07 o 
   8   8   8      598.89      616.82     32.16 o 
   9   8   8     4467.98     4614.86     83.51 o 
  10   8   8     1299.73     1294.80     50.62 o 
  11   8   8       48.33       45.15     19.20 o 
  12   8   8       23.40      -14.51     22.53 o 
  13   8   8      233.85      231.60     32.76 o 
  14   8   8      302.15      323.54     35.51 o 
  15   8   8      463.99      470.39     50.04 o 
  16   8   8       11.86        4.28     21.12 o 
  17   8   8       79.68       90.87     25.17 o 
   1   9   8     3440.22     3653.43     42.74 o 
   2   9   8      165.12      128.03     13.50 o 
   3   9   8     1195.28     1183.29     18.64 o 
   4   9   8     2042.34     2033.23     39.78 o 
   5   9   8     2836.32     2694.70     36.10 o 
   6   9   8      809.09      763.49     15.02 o 
   7   9   8     1288.30     1243.86     51.61 o 
   8   9   8        1.03      -10.11     22.12 o 
   9   9   8        0.00       11.38     15.64 o 
  10   9   8      205.56      173.87     30.01 o 
  11   9   8     5098.68     5260.51    135.94 o 
  12   9   8      197.83      193.23     31.06 o 
  13   9   8     3032.62     3412.75     68.31 o 
  14   9   8        0.96       -0.22     21.09 o 
  15   9   8      512.68      445.64     64.72 o 
  16   9   8       56.30       67.47     27.50 o 
  17   9   8       33.83       27.54     21.79 o 
   0  10   8     5925.81     6259.50    131.54 o 
   1  10   8       19.31       22.00      9.90 o 
   2  10   8      535.76      620.38     23.84 o 
   3  10   8      848.03      788.34     20.65 o 
   4  10   8       11.99       24.63      6.55 o 
   5  10   8      615.93      593.47     20.70 o 
   6  10   8     1911.27     1883.90     63.41 o 
   7  10   8      613.65      633.29     60.06 o 
   8  10   8      346.75      336.14     36.52 o 
   9  10   8      381.69      469.86     45.64 o 
  10  10   8       39.03       56.72     19.34 o 
  11  10   8      353.15      369.65     52.63 o 
  12  10   8       71.88       33.20     22.37 o 
  13  10   8      618.57      484.60     60.73 o 
  14  10   8       53.82       48.57     17.50 o 
  15  10   8      265.37      178.62     46.59 o 
  16  10   8       24.94       69.24     22.08 o 
   1  11   8     1427.98     1512.86     34.19 o 
   2  11   8     3403.71     3646.46     64.20 o 
   3  11   8      144.79      124.73     12.60 o 
   4  11   8     1143.06     1057.92     28.35 o 
   5  11   8      208.19      181.12     14.27 o 
   6  11   8       49.49       52.30     12.28 o 
   7  11   8      139.30      151.73     22.61 o 
   8  11   8      124.72      113.87     22.36 o 
   9  11   8      405.88      414.73     43.69 o 
  10  11   8      102.44       75.34     21.93 o 
  11  11   8        3.39       22.05     20.84 o 
  12  11   8      159.20      183.88     31.21 o 
  13  11   8      215.06      209.13     37.33 o 
  14  11   8        1.26        3.98     22.30 o 
  15  11   8      189.81      200.93     39.86 o 
  16  11   8       33.93       52.99     17.65 o 
   0  12   8     2992.21     3047.60     74.86 o 
   1  12   8       31.46       28.90     15.81 o 
   2  12   8        9.53       10.26     21.34 o 
   3  12   8     1575.80     1615.82     63.11 o 
   4  12   8       84.99       42.78     10.76 o 
   5  12   8      441.09      490.56     25.92 o 
   6  12   8       77.44       57.90      9.75 o 
   7  12   8      922.94      939.17     18.30 o 
   8  12   8       54.33       72.84     21.20 o 
   9  12   8     1189.74     1300.66     43.75 o 
  10  12   8       20.75       28.99     14.32 o 
  11  12   8        1.02        6.61     36.80 o 
  12  12   8        1.69        5.77     24.63 o 
  13  12   8        8.27       43.28     25.79 o 
  14  12   8       72.09       86.32     25.14 o 
  15  12   8       44.39       36.87     19.48 o 
   1  13   8     3335.16     3590.05     53.85 o 
   2  13   8       23.26       25.23     13.01 o 
   3  13   8       36.98       45.41     13.25 o 
   4  13   8      180.95      220.80     22.04 o 
   5  13   8     1151.27     1107.09     26.46 o 
   6  13   8        1.85       14.63     12.14 o 
   7  13   8      604.25      611.48     20.88 o 
   8  13   8      288.34      340.94     37.96 o 
   9  13   8      766.53      829.76     89.68 o 
  10  13   8       74.28       83.10     27.16 o 
  11  13   8       90.04       60.96     23.57 o 
  12  13   8       46.22       35.06     24.63 o 
  13  13   8        7.28        9.50     30.68 o 
  14  13   8       37.09       46.02     19.93 o 
  15  13   8      175.19      161.43     33.00 o 
   0  14   8       22.42       46.82     20.97 o 
   1  14   8       12.88       13.66     16.00 o 
   2  14   8      275.21      175.22     20.66 o 
   3  14   8      256.48      233.25     18.42 o 
   4  14   8      232.12      185.08     23.95 o 
   5  14   8      694.96      686.42     25.38 o 
   6  14   8      595.73      608.93     37.64 o 
   7  14   8       47.34       57.17      9.61 o 
   8  14   8       59.97       46.05     13.98 o 
   9  14   8      215.47      217.51     27.35 o 
  10  14   8      200.63      190.69     33.82 o 
  11  14   8       21.68       37.48     15.81 o 
  12  14   8       12.49       44.74     18.47 o 
  13  14   8        0.44       18.29     29.46 o 
  14  14   8        0.00       22.68     31.95 o 
   1  15   8      137.09       94.13     14.61 o 
   2  15   8      244.75      158.97     24.02 o 
   3  15   8      378.90      427.18     35.33 o 
   4  15   8      191.64      267.87     27.97 o 
   5  15   8      582.05      600.81     27.10 o 
   6  15   8       30.49       73.32     13.29 o 
   7  15   8      132.25       92.76     15.63 o 
   8  15   8      140.63      121.67     21.18 o 
   9  15   8      146.88      124.47     23.42 o 
  10  15   8       70.77       96.87     26.07 o 
  11  15   8      558.03      556.31     82.68 o 
  12  15   8        6.21       42.01     21.25 o 
  13  15   8      342.91      295.53     65.90 o 
   0  16   8      155.33      102.59     24.29 o 
   1  16   8      558.58      687.76     44.54 o 
   2  16   8        2.40       21.30     13.95 o 
   3  16   8       30.11       40.23     12.32 o 
   4  16   8        0.07        4.01     16.89 o 
   5  16   8      657.96      628.79     49.55 o 
   6  16   8       22.41       18.85     13.94 o 
   7  16   8      187.17      179.63     27.76 o 
   8  16   8       12.71       36.21     17.48 o 
   9  16   8       37.69       25.20     23.69 o 
  10  16   8       22.22       52.68     27.60 o 
  11  16   8      185.05      236.67     39.66 o 
  12  16   8        0.08       84.91     23.78 o 
   1  17   8     1331.19     1516.43     36.85 o 
   2  17   8       67.47       34.62     16.92 o 
   3  17   8        3.52       22.81     10.17 o 
   4  17   8       12.48       23.99     15.28 o 
   5  17   8      260.13      305.47     28.37 o 
   6  17   8       76.89       70.53     17.12 o 
   7  17   8     1150.84     1360.92     66.47 o 
   8  17   8        2.45       48.93     20.32 o 
   9  17   8      177.59      144.29     25.70 o 
  10  17   8        9.96       18.71     25.61 o 
  11  17   8       38.04       43.81     26.39 o 
   0  18   8       73.54      150.56     28.93 o 
   1  18   8      526.26      460.43     48.75 o 
   2  18   8      175.67      198.57     22.55 o 
   3  18   8      515.45      493.80     29.87 o 
   4  18   8       32.30       38.16     12.74 o 
   5  18   8      540.58      574.24     63.51 o 
   6  18   8        0.26       67.33     22.02 o 
   7  18   8       88.33       63.24     21.30 o 
   8  18   8      108.63      100.17     24.83 o 
   9  18   8      463.50      552.99     67.80 o 
  10  18   8      158.41      150.68     36.21 o 
   1  19   8      217.86      237.07     23.49 o 
   2  19   8      113.64      118.31     22.62 o 
   3  19   8        0.01       35.75     12.63 o 
   4  19   8      208.48      289.31     37.13 o 
   5  19   8       72.46       71.63     21.20 o 
   6  19   8      202.96      187.11     32.06 o 
   7  19   8       81.74       54.16     22.23 o 
   8  19   8       11.18       22.58     20.22 o 
   9  19   8        0.44       21.50     19.87 o 
   0  20   8      175.43      182.11     35.50 o 
   1  20   8        6.85       25.26     13.02 o 
   2  20   8       99.61       75.81     17.94 o 
   3  20   8      125.90       96.24     19.11 o 
   4  20   8        2.93       25.80     21.68 o 
   5  20   8       21.32       58.60     20.16 o 
   6  20   8      135.11      142.65     23.42 o 
   7  20   8        7.05       20.45     22.65 o 
   1  21   8        1.91       20.57     12.58 o 
   2  21   8       31.89       48.10     12.81 o 
   3  21   8        0.04       24.64     13.39 o 
   4  21   8        0.00       29.55     23.08 o 
   5  21   8       35.07       46.27     14.45 o 
   1   1   9      380.25      316.65      8.12 o 
   2   1   9     3113.05     3395.30     37.88 o 
   3   1   9     6652.61     7287.23     48.29 o 
   4   1   9     4678.56     4944.47     49.90 o 
   5   1   9      713.99      856.46     11.61 o 
   6   1   9     1393.88     1634.10     19.49 o 
   7   1   9      693.56      635.05     14.54 o 
   8   1   9      817.61      855.42     23.74 o 
   9   1   9      239.17      237.75     16.99 o 
  10   1   9      207.18      155.87     15.19 o 
  11   1   9      763.59      807.88     33.57 o 
  12   1   9     1507.00     1497.74     31.70 o 
  13   1   9      523.25      529.24     34.66 o 
  14   1   9     2933.00     3152.92     58.45 o 
  15   1   9      100.17       75.13     14.62 o 
  16   1   9      564.43      637.11     33.44 o 
  17   1   9        1.74       16.65     16.71 o 
  18   1   9       62.24       66.16     21.49 o 
   0   2   9    13415.59    12999.12    270.91 o 
   1   2   9      528.49      450.04     12.72 o 
   2   2   9     7873.78     7534.96     78.31 o 
   3   2   9      334.40      236.82     10.35 o 
   4   2   9     2271.15     2173.70     26.47 o 
   5   2   9     8207.19     8360.16     78.32 o 
   6   2   9        1.63        4.33      5.89 o 
   7   2   9      136.91      128.93     10.47 o 
   8   2   9     2737.54     2960.19     34.41 o 
   9   2   9      159.14      161.92     17.58 o 
  10   2   9     2052.21     1993.51     32.66 o 
  11   2   9     1578.05     1572.66     25.15 o 
  12   2   9       24.92       31.39     10.29 o 
  13   2   9       46.60       36.95      9.96 o 
  14   2   9      386.90      354.51     34.11 o 
  15   2   9       46.68       41.63     10.15 o 
  16   2   9       12.83       14.25     11.67 o 
  17   2   9        2.52        4.93     16.95 o 
  18   2   9        8.48       40.95     15.60 o 
   1   3   9     5359.10     5335.02     46.36 o 
   2   3   9    21734.92    20483.19    175.16 o 
   3   3   9      387.69      379.73     11.16 o 
   4   3   9     5901.19     5145.18     39.19 o 
   5   3   9      237.09      245.43     10.76 o 
   6   3   9     1406.42     1352.36     19.91 o 
   7   3   9        1.21        9.05      4.11 o 
   8   3   9      157.17      159.21     11.78 o 
   9   3   9        3.31       12.63      7.53 o 
  10   3   9     2525.78     2574.04     49.22 o 
  11   3   9      840.11      894.74     21.87 o 
  12   3   9     1761.36     1756.40     44.15 o 
  13   3   9     2325.19     2282.61     62.85 o 
  14   3   9       44.12       60.72     29.68 o 
  15   3   9      182.82      173.10     36.50 o 
  16   3   9      513.29      464.30     59.65 o 
  17   3   9       69.16       45.43     16.12 o 
  18   3   9       22.37       45.62     20.63 o 
   0   4   9     1703.87     1362.71     56.92 o 
   1   4   9      427.77      508.95     16.06 o 
   2   4   9     8328.81     7740.80     66.07 o 
   3   4   9     4065.21     3670.15     39.53 o 
   4   4   9       50.82       26.68      5.98 o 
   5   4   9     2248.59     2101.75     46.91 o 
   6   4   9     1062.63     1057.04     18.65 o 
   7   4   9      442.73      458.23     17.09 o 
   8   4   9     2518.29     2560.35     37.17 o 
   9   4   9      653.44      506.39     19.85 o 
  10   4   9      119.20       99.79     15.48 o 
  11   4   9       50.33       34.52     11.81 o 
  12   4   9      647.96      599.00     59.86 o 
  13   4   9      126.01      139.16     23.85 o 
  14   4   9      709.29      812.95     48.74 o 
  15   4   9       72.76       75.71     15.59 o 
  16   4   9        9.55       18.63     15.74 o 
  17   4   9        3.97       27.96     19.54 o 
  18   4   9       14.37       10.68     18.08 o 
   1   5   9     4022.47     4286.00     38.36 o 
   2   5   9     5290.32     5559.53     50.50 o 
   3   5   9      258.44      282.21     16.75 o 
   4   5   9     1043.41     1096.76     15.36 o 
   5   5   9     1661.81     1827.74     30.58 o 
   6   5   9      461.44      509.65     14.21 o 
   7   5   9      639.81      621.45     25.13 o 
   8   5   9      689.33      606.59     19.80 o 
   9   5   9       55.18       53.74     14.36 o 
  10   5   9        0.59       25.99     15.30 o 
  11   5   9      101.62       93.31     23.16 o 
  12   5   9        1.29        6.93     16.14 o 
  13   5   9       99.60       96.27     22.43 o 
  14   5   9      943.29     1130.92     66.71 o 
  15   5   9       37.50       14.76     19.33 o 
  16   5   9      361.72      311.65     42.35 o 
  17   5   9        4.14      -16.71     22.43 o 
  18   5   9       10.47       42.92     20.15 o 
   0   6   9      390.01      436.92     15.30 o 
   1   6   9       20.25       23.90      6.44 o 
   2   6   9      890.02      888.51     16.80 o 
   3   6   9      514.65      467.87     20.17 o 
   4   6   9      624.29      649.88     14.44 o 
   5   6   9      209.37      190.74     10.88 o 
   6   6   9     1699.48     1680.87     19.48 o 
   7   6   9     1184.20     1046.53     45.18 o 
   8   6   9     6397.88     6576.16     58.50 o 
   9   6   9        3.01       21.11     16.37 o 
  10   6   9       12.69       13.94     12.79 o 
  11   6   9      674.81      630.52     73.16 o 
  12   6   9        0.26       46.74     10.99 o 
  13   6   9       50.42       64.60     22.26 o 
  14   6   9       18.39        2.65     16.10 o 
  15   6   9      173.77      159.44     23.92 o 
  16   6   9       10.32       38.13     17.41 o 
  17   6   9      145.65      193.25     37.60 o 
   1   7   9      114.73      123.64     13.80 o 
   2   7   9        9.27       -0.85      8.66 o 
   3   7   9      101.73      103.42     10.22 o 
   4   7   9       62.36       82.13      7.82 o 
   5   7   9      128.64      144.44     12.66 o 
   6   7   9      565.18      555.83     12.07 o 
   7   7   9      475.92      419.19     40.65 o 
   8   7   9     2138.06     2215.80     51.64 o 
   9   7   9       30.39       29.49     13.31 o 
  10   7   9        3.56       -1.07     17.46 o 
  11   7   9       28.54       27.98     16.09 o 
  12   7   9        9.33       18.09     20.48 o 
  13   7   9       95.52      110.10     22.47 o 
  14   7   9      539.99      517.08     57.51 o 
  15   7   9       14.65       47.05     21.04 o 
  16   7   9        3.85       40.05     19.07 o 
  17   7   9        1.59       20.82     12.04 o 
   0   8   9     6536.27     7369.86     82.67 o 
   1   8   9     1273.91     1377.65     27.38 o 
   2   8   9      368.64      446.82     23.97 o 
   3   8   9      473.51      479.34     26.42 o 
   4   8   9      267.60      302.19     17.94 o 
   5   8   9       15.92       11.74      6.53 o 
   6   8   9      364.06      333.93     14.44 o 
   7   8   9      120.09      114.82     17.02 o 
   8   8   9       87.52       82.95     14.49 o 
   9   8   9       20.72       23.11     12.59 o 
  10   8   9      536.28      513.35     53.68 o 
  11   8   9       13.73       51.32     22.06 o 
  12   8   9      296.86      308.57     37.34 o 
  13   8   9       36.75       51.02     17.12 o 
  14   8   9      120.19       82.07     20.17 o 
  15   8   9       19.93       23.36     14.84 o 
  16   8   9       21.50      -10.63     19.56 o 
  17   8   9        6.37       25.70     18.44 o 
   1   9   9      461.52      371.71     28.21 o 
   2   9   9     1758.72     1742.74     24.40 o 
   3   9   9     1552.68     1588.83     35.88 o 
   4   9   9     1543.51     1473.76     29.53 o 
   5   9   9      151.59      141.75     12.77 o 
   6   9   9      230.31      249.30     11.53 o 
   7   9   9      671.43      628.20     33.63 o 
   8   9   9     2410.52     2295.23     59.03 o 
   9   9   9      206.18      188.47     29.93 o 
  10   9   9      112.51      112.82     22.94 o 
  11   9   9       84.71      104.19     30.21 o 
  12   9   9      218.77      221.64     30.85 o 
  13   9   9      370.71      266.87     39.49 o 
  14   9   9      165.82      117.57     26.83 o 
  15   9   9       12.69       29.70     18.77 o 
  16   9   9       51.41       61.93     20.64 o 
   0  10   9        7.32        6.35     26.01 o 
   1  10   9      189.51      174.27     20.10 o 
   2  10   9     1041.83     1106.38     35.78 o 
   3  10   9     3904.14     4059.44     63.73 o 
   4  10   9     4384.58     4775.53     50.94 o 
   5  10   9     1938.58     1966.87     38.24 o 
   6  10   9      627.93      696.37     26.62 o 
   7  10   9       22.97       23.35      8.99 o 
   8  10   9       14.71       -1.77     17.30 o 
   9  10   9      102.80       92.34     20.05 o 
  10  10   9     1501.31     1643.37     53.88 o 
  11  10   9      856.26     1028.64     66.90 o 
  12  10   9      259.32      271.92     36.48 o 
  13  10   9      339.53      370.69     46.86 o 
  14  10   9        3.97       37.92     11.95 o 
  15  10   9       19.99       25.95     18.49 o 
  16  10   9      333.73      288.39     58.05 o 
   1  11   9     3838.20     3862.53     53.56 o 
   2  11   9     5737.65     6295.79     88.40 o 
   3  11   9      808.25      861.87     26.53 o 
   4  11   9     6447.62     6487.35     72.66 o 
   5  11   9      619.97      589.27     25.45 o 
   6  11   9      619.43      565.36     23.57 o 
   7  11   9      459.81      492.99     45.88 o 
   8  11   9      816.73      935.76     88.90 o 
   9  11   9       52.24       60.75     17.01 o 
  10  11   9      375.59      400.16     45.24 o 
  11  11   9      268.79      321.24     38.44 o 
  12  11   9      202.52      219.45     33.98 o 
  13  11   9      533.60      441.92     62.36 o 
  14  11   9      126.39      109.12     23.86 o 
  15  11   9      204.12      214.40     40.61 o 
  16  11   9        6.38        0.25     23.42 o 
   0  12   9    36461.33    42172.22    354.42 o 
   1  12   9       31.55       32.50     13.51 o 
   2  12   9     3499.51     3691.73     68.90 o 
   3  12   9     3809.51     3844.14     54.13 o 
   4  12   9     1890.81     1876.95     31.06 o 
   5  12   9     1603.03     1492.23     27.34 o 
   6  12   9     6831.05     7038.57     88.41 o 
   7  12   9       15.33        8.12     15.14 o 
   8  12   9     1779.73     2162.07     48.07 o 
   9  12   9       35.74       18.78     21.22 o 
  10  12   9       93.72       86.12     17.92 o 
  11  12   9      369.57      401.80     48.21 o 
  12  12   9       25.26       15.60     27.54 o 
  13  12   9       58.51       89.04     26.38 o 
  14  12   9        0.72       29.52     18.07 o 
  15  12   9      100.77       86.03     29.61 o 
   1  13   9     2091.17     2087.55     48.23 o 
   2  13   9     1486.67     1429.27     41.93 o 
   3  13   9      288.77      356.75     30.49 o 
   4  13   9     2836.43     3022.64     46.15 o 
   5  13   9      838.99      709.13     37.77 o 
   6  13   9     1342.89     1359.82     35.42 o 
   7  13   9      286.54      278.94     20.76 o 
   8  13   9       33.95       47.94     19.54 o 
   9  13   9       98.79       72.49     18.47 o 
  10  13   9        0.33        8.19     17.90 o 
  11  13   9        9.64       22.90     22.75 o 
  12  13   9      146.60      128.84     23.92 o 
  13  13   9       56.22       41.84     14.94 o 
  14  13   9      103.57      117.60     24.38 o 
   0  14   9      157.50      137.89     23.82 o 
   1  14   9      139.74       95.90     15.21 o 
   2  14   9       25.59       21.50     10.16 o 
   3  14   9      337.03      318.52     23.08 o 
   4  14   9     1716.85     1604.91     27.76 o 
   5  14   9      233.99      253.72     26.02 o 
   6  14   9      309.48      329.51     27.46 o 
   7  14   9        8.67       26.61     10.45 o 
   8  14   9       12.39       32.09      9.92 o 
   9  14   9       81.22       59.05     17.13 o 
  10  14   9      737.32      733.97    105.22 o 
  11  14   9      161.52      167.44     29.32 o 
  12  14   9      104.73      124.33     25.06 o 
  13  14   9        3.09        9.76     21.36 o 
  14  14   9       54.21       70.88     20.52 o 
   1  15   9      278.27      299.16     27.08 o 
   2  15   9     1183.18     1252.10     34.14 o 
   3  15   9       17.52       -3.76     13.48 o 
   4  15   9        0.85        6.53     11.35 o 
   5  15   9       49.21       39.41     12.58 o 
   6  15   9        1.80       13.93     12.08 o 
   7  15   9        0.00       32.15     18.19 o 
   8  15   9      405.58      434.69     41.70 o 
   9  15   9       11.02       29.41     20.07 o 
  10  15   9       34.93       40.73     20.32 o 
  11  15   9       23.97       44.69     20.91 o 
  12  15   9        0.12       10.25     30.03 o 
  13  15   9       49.16       81.36     24.30 o 
   0  16   9      853.48     1066.41     86.72 o 
   1  16   9      442.03      402.53     31.63 o 
   2  16   9       13.65       40.56     13.40 o 
   3  16   9      587.83      670.81     32.63 o 
   4  16   9      746.88      770.33     49.11 o 
   5  16   9      381.46      368.49     34.81 o 
   6  16   9        7.08       10.50     17.30 o 
   7  16   9        0.01       24.24     19.01 o 
   8  16   9        9.87       37.25     19.14 o 
   9  16   9      116.63      132.11     19.95 o 
  10  16   9       52.88       48.07     20.57 o 
  11  16   9      164.40      207.42     37.09 o 
  12  16   9      105.85       67.59     23.28 o 
   1  17   9      709.59      709.08     54.41 o 
   2  17   9      188.68      164.30     19.78 o 
   3  17   9       78.82      105.61     14.09 o 
   4  17   9      120.10      120.15     16.26 o 
   5  17   9       21.61       36.37     17.26 o 
   6  17   9      562.63      629.88     38.40 o 
   7  17   9      320.21      324.53     42.87 o 
   8  17   9       78.80       70.11     18.60 o 
   9  17   9       69.87       88.01     27.01 o 
  10  17   9      148.96      168.39     29.74 o 
  11  17   9        2.00        1.07     47.59 o 
   0  18   9      563.99      443.22     73.87 o 
   1  18   9        4.34       19.80     19.32 o 
   2  18   9      468.23      411.07     41.65 o 
   3  18   9       64.18       52.85     15.23 o 
   4  18   9        0.32       22.05     10.77 o 
   5  18   9      127.43      116.53     19.86 o 
   6  18   9      501.81      522.76     58.01 o 
   7  18   9       64.84       91.49     20.53 o 
   8  18   9      525.23      572.05     73.95 o 
   9  18   9      124.74       90.36     22.03 o 
  10  18   9      104.82       77.53     26.22 o 
   1  19   9       40.35       45.39     10.90 o 
   2  19   9       37.42       43.37     11.23 o 
   3  19   9        0.03       21.37     15.20 o 
   4  19   9      301.60      265.13     27.45 o 
   5  19   9        8.56       10.52     16.76 o 
   6  19   9       91.24       77.64     18.45 o 
   7  19   9       14.22       40.72     17.29 o 
   8  19   9        0.17        2.57     22.91 o 
   0  20   9       93.24       96.29     26.20 o 
   1  20   9       10.41       42.25     11.68 o 
   2  20   9       20.87       79.38     15.07 o 
   3  20   9        6.56        9.55     16.58 o 
   4  20   9      103.94       56.22     18.34 o 
   5  20   9        8.86       41.32     17.35 o 
   6  20   9       82.82       68.35     19.09 o 
   1  21   9        0.75       26.56     14.25 o 
   2  21   9      142.78      105.31     26.14 o 
   3  21   9        0.81       23.96     14.88 o 
   4  21   9      159.97      152.55     26.16 o 
   0   0  10     1427.83     1683.71     75.76 o 
   1   0  10      440.28      410.49      9.99 o 
   2   0  10     1080.05     1338.76     29.76 o 
   3   0  10       11.37       29.21      5.03 o 
   4   0  10      876.71      812.55     10.58 o 
   5   0  10     6285.34     6660.78     64.98 o 
   6   0  10       56.79       63.81      8.27 o 
   7   0  10       63.97      107.78     13.97 o 
   8   0  10        0.10       17.13      9.76 o 
   9   0  10     1237.61     1186.13     17.08 o 
  10   0  10     1316.54     1440.12     44.04 o 
  11   0  10     5590.29     5876.90     94.38 o 
  12   0  10      540.15      550.70     27.26 o 
  13   0  10     2166.38     2407.92     68.18 o 
  14   0  10      504.13      547.61     45.73 o 
  15   0  10      774.34      711.31     45.33 o 
  16   0  10        9.03       25.66     16.30 o 
  17   0  10     1293.88     1629.09    117.99 o 
  18   0  10        2.46       38.60     20.05 o 
   1   1  10      566.47      545.74     14.69 o 
   2   1  10       38.78       42.21      7.13 o 
   3   1  10      178.56      244.78     11.58 o 
   4   1  10      410.02      471.91     12.02 o 
   5   1  10     2646.60     2812.66     17.37 o 
   6   1  10       55.08       43.22      5.95 o 
   7   1  10      126.51      103.39     10.02 o 
   8   1  10      598.85      569.54     12.01 o 
   9   1  10      112.62      120.51     10.58 o 
  10   1  10      976.29      983.38     22.85 o 
  11   1  10      248.89      239.47     23.41 o 
  12   1  10      354.84      415.04     31.31 o 
  13   1  10     1792.42     1815.66     31.30 o 
  14   1  10       38.22       43.90     10.82 o 
  15   1  10      573.41      664.94     31.90 o 
  16   1  10       69.00       54.15     17.17 o 
  17   1  10        0.62       13.38     17.05 o 
  18   1  10       45.15       36.14     14.60 o 
   0   2  10     1355.35     1185.07    216.98 o 
   1   2  10      983.64      882.88     22.90 o 
   2   2  10     2512.23     2617.40     24.85 o 
   3   2  10      726.25      661.38     12.95 o 
   4   2  10     4353.46     4296.47     29.00 o 
   5   2  10       44.53       37.59      5.70 o 
   6   2  10      185.97      159.83     13.39 o 
   7   2  10      118.71      115.25     10.46 o 
   8   2  10       19.60       23.27      4.70 o 
   9   2  10       21.89        7.05      8.79 o 
  10   2  10      616.21      578.48     19.05 o 
  11   2  10       69.95       64.90     10.68 o 
  12   2  10      857.89      894.65     25.25 o 
  13   2  10      406.58      355.06     33.33 o 
  14   2  10       73.94       78.12     15.73 o 
  15   2  10        0.15       31.94     15.13 o 
  16   2  10       60.32       69.85     17.85 o 
  17   2  10        1.82       13.16     14.91 o 
  18   2  10       82.06       73.85     28.69 o 
   1   3  10    11502.95    12083.86    114.24 o 
   2   3  10     2440.14     2896.07     45.52 o 
   3   3  10     1657.07     1517.86     21.61 o 
   4   3  10     1440.07     1384.34     24.77 o 
   5   3  10      131.92      161.17     12.50 o 
   6   3  10      143.46       99.52     10.26 o 
   7   3  10      335.63      325.41     13.60 o 
   8   3  10       90.37       61.55      9.67 o 
   9   3  10      486.55      518.05     14.42 o 
  10   3  10     2098.79     2105.78     37.42 o 
  11   3  10      127.00       79.47     11.95 o 
  12   3  10      692.09      747.18     32.26 o 
  13   3  10       31.81       34.30     15.92 o 
  14   3  10      107.60       88.20     22.61 o 
  15   3  10      168.12      133.28     23.76 o 
  16   3  10      120.91       63.83     27.34 o 
  17   3  10        1.83       28.94     17.83 o 
  18   3  10       44.89       72.83     26.59 o 
   0   4  10    10541.70     8865.59    227.56 o 
   1   4  10       17.95       16.03      6.06 o 
   2   4  10    13880.84    13833.36    135.95 o 
   3   4  10    18857.52    19385.05    201.27 o 
   4   4  10     3376.47     3595.52     33.22 o 
   5   4  10     4990.47     4953.64     44.82 o 
   6   4  10     2539.54     2441.71     25.71 o 
   7   4  10       12.37       10.59      5.49 o 
   8   4  10     3030.96     3027.94     48.21 o 
   9   4  10     2505.27     2597.76     37.39 o 
  10   4  10      390.03      390.83     19.05 o 
  11   4  10      280.96      240.93     14.95 o 
  12   4  10     3270.71     3391.39     54.63 o 
  13   4  10       31.98       10.90     16.51 o 
  14   4  10     2708.45     3176.17     82.88 o 
  15   4  10      208.22      202.42     31.64 o 
  16   4  10       44.80       72.77     20.72 o 
  17   4  10        2.44       32.03     19.24 o 
  18   4  10      550.69      563.78     96.42 o 
   1   5  10     7735.71     7725.66     51.21 o 
   2   5  10      157.06      110.99     10.12 o 
   3   5  10     3822.98     3993.98     50.70 o 
   4   5  10     2190.08     2254.01     26.87 o 
   5   5  10      979.01     1131.88     15.69 o 
   6   5  10     1072.71     1086.13     21.72 o 
   7   5  10      721.53      750.47     12.88 o 
   8   5  10      625.02      677.05     17.66 o 
   9   5  10     4218.37     4322.72     55.89 o 
  10   5  10     6272.55     6886.88    127.76 o 
  11   5  10      294.41      335.21     28.72 o 
  12   5  10     2886.03     3087.49     91.37 o 
  13   5  10       16.44       32.45     17.47 o 
  14   5  10        0.76       -2.84     20.90 o 
  15   5  10        1.96        2.29     15.04 o 
  16   5  10      723.68      737.34     75.28 o 
  17   5  10        6.84       26.98     15.54 o 
   0   6  10      182.86      223.76     19.80 o 
   1   6  10     3770.06     3652.86     30.52 o 
   2   6  10       61.84       35.72     10.87 o 
   3   6  10      617.83      619.37     14.67 o 
   4   6  10     2636.13     2734.81     29.18 o 
   5   6  10       91.62       79.98      6.93 o 
   6   6  10        0.05        8.72      6.92 o 
   7   6  10     5539.98     6017.99     76.77 o 
   8   6  10      788.02      718.57     29.36 o 
   9   6  10      679.14      694.89     23.96 o 
  10   6  10      778.25      755.67     31.03 o 
  11   6  10        0.75       13.27     15.51 o 
  12   6  10      808.85      763.33     52.60 o 
  13   6  10     2518.75     2799.24     56.81 o 
  14   6  10      474.79      435.37     48.04 o 
  15   6  10      148.64      153.62     36.27 o 
  16   6  10      184.02      301.71     58.48 o 
  17   6  10       86.92       77.57     18.42 o 
   1   7  10        7.11        9.96      6.03 o 
   2   7  10      120.42      175.85     15.29 o 
   3   7  10      718.35      709.12     14.24 o 
   4   7  10      250.19      298.25     15.81 o 
   5   7  10     2484.50     2699.22     33.94 o 
   6   7  10      162.80      137.07     13.04 o 
   7   7  10      721.67      667.55     23.63 o 
   8   7  10      816.89      805.90     31.36 o 
   9   7  10        0.99       15.57     13.00 o 
  10   7  10      798.85      711.59     34.31 o 
  11   7  10      944.29      960.49     60.28 o 
  12   7  10      231.08      266.33     38.16 o 
  13   7  10        0.11       57.81     19.57 o 
  14   7  10      259.80      318.96     38.44 o 
  15   7  10       16.59       34.75     17.45 o 
  16   7  10       23.03       36.22     18.43 o 
  17   7  10      142.77      126.15     23.50 o 
   0   8  10     4030.00     4217.00     63.42 o 
   1   8  10     1798.45     1736.13     22.53 o 
   2   8  10      120.49      147.70     13.23 o 
   3   8  10      127.21       93.53     13.42 o 
   4   8  10      515.90      451.01     16.02 o 
   5   8  10      626.37      634.36     16.28 o 
   6   8  10      414.53      412.55     14.65 o 
   7   8  10      613.72      624.01     19.69 o 
   8   8  10        4.28       -7.93     18.57 o 
   9   8  10       35.01       41.84     16.19 o 
  10   8  10      552.90      538.41     56.52 o 
  11   8  10       16.89       27.56     19.01 o 
  12   8  10      115.55      102.30     21.02 o 
  13   8  10      295.71      261.27     33.52 o 
  14   8  10       48.28       69.66     15.54 o 
  15   8  10       94.42       78.32     16.24 o 
  16   8  10       28.82       57.79     13.29 o 
   1   9  10     5732.74     6054.07     60.51 o 
   2   9  10       17.73       21.37     14.34 o 
   3   9  10      691.21      613.79     22.60 o 
   4   9  10      416.31      458.60     14.73 o 
   5   9  10     1089.71     1141.23     27.87 o 
   6   9  10       81.94       95.24     12.26 o 
   7   9  10       62.17       65.39     15.02 o 
   8   9  10      168.76      186.31     21.75 o 
   9   9  10       97.38       76.11     14.26 o 
  10   9  10      149.04      131.95     23.27 o 
  11   9  10      886.67      906.46     51.32 o 
  12   9  10      735.90      711.84     76.50 o 
  13   9  10      142.15      139.32     30.79 o 
  14   9  10       22.10       59.55     20.23 o 
  15   9  10        0.19       24.26     17.93 o 
  16   9  10       51.20       54.08     14.30 o 
   0  10  10    15719.04    16420.81    244.78 o 
   1  10  10      458.86      404.23     34.66 o 
   2  10  10     1235.46     1268.52     32.84 o 
   3  10  10     5150.59     4945.66     53.45 o 
   4  10  10       96.46       76.07     12.01 o 
   5  10  10     1801.09     1736.15     36.22 o 
   6  10  10     3396.85     3699.54     39.47 o 
   7  10  10      113.85      111.05     15.22 o 
   8  10  10        1.71       21.70     11.62 o 
   9  10  10     1454.25     1511.02     59.75 o 
  10  10  10      190.30      158.20     26.92 o 
  11  10  10        2.90        5.04     18.17 o 
  12  10  10      871.18      985.41     53.49 o 
  13  10  10        8.98       15.91     26.83 o 
  14  10  10      515.37      466.95     70.28 o 
  15  10  10      164.48      126.53     32.11 o 
  16  10  10       16.08       44.69     17.64 o 
   1  11  10     6592.05     6676.77     95.87 o 
   2  11  10     5462.14     5753.36     59.63 o 
   3  11  10       65.09       75.96     12.08 o 
   4  11  10     4990.39     5146.67     61.38 o 
   5  11  10     2129.56     1952.76     28.68 o 
   6  11  10       73.74       71.51      8.63 o 
   7  11  10     1069.57     1078.52     36.51 o 
   8  11  10     3191.84     3413.30     54.32 o 
   9  11  10      102.08       88.23     18.64 o 
  10  11  10     1210.30     1504.83    120.87 o 
  11  11  10        2.08       -5.91     19.06 o 
  12  11  10      167.49      202.80     31.85 o 
  13  11  10       34.58       38.42     16.18 o 
  14  11  10       64.71       70.22     19.16 o 
  15  11  10        5.92       11.95     19.30 o 
   0  12  10     2196.48     2142.47    123.43 o 
   1  12  10     1029.73     1054.85     33.52 o 
   2  12  10        0.40      -26.33     17.55 o 
   3  12  10      501.59      447.11     36.48 o 
   4  12  10       37.66       22.60      9.56 o 
   5  12  10       97.48       82.47     13.53 o 
   6  12  10      507.30      655.57     31.27 o 
   7  12  10        0.35       -0.31     21.04 o 
   8  12  10        7.78        4.75     22.31 o 
   9  12  10        7.18       27.96     29.46 o 
  10  12  10       63.16       83.44     18.23 o 
  11  12  10       90.62      105.15     20.59 o 
  12  12  10        1.03        1.92     26.31 o 
  13  12  10        5.22       27.57     18.98 o 
  14  12  10        3.21       30.25     15.26 o 
  15  12  10        0.78       28.79     17.74 o 
   1  13  10      439.59      446.65     37.57 o 
   2  13  10     1146.15     1192.22     40.86 o 
   3  13  10      201.36      196.77     17.81 o 
   4  13  10        2.33       13.95      8.03 o 
   5  13  10        9.59       10.56     13.47 o 
   6  13  10      108.96       85.72     12.30 o 
   7  13  10      125.10      111.24     20.11 o 
   8  13  10      942.39      902.20     81.01 o 
   9  13  10      204.25      178.99     28.11 o 
  10  13  10      166.75      131.43     26.98 o 
  11  13  10       62.04       88.67     24.96 o 
  12  13  10        2.30       10.63     20.41 o 
  13  13  10       97.02       68.72     20.44 o 
  14  13  10      284.03      304.79     44.91 o 
   0  14  10      848.73      737.22     60.76 o 
   1  14  10      158.62      181.87     18.58 o 
   2  14  10      233.45      268.84     19.87 o 
   3  14  10      181.91      250.21     22.53 o 
   4  14  10       31.13       17.94     13.85 o 
   5  14  10      267.67      272.69     23.92 o 
   6  14  10      254.31      238.60     24.54 o 
   7  14  10      168.26      178.91     20.49 o 
   8  14  10       59.79       74.40     14.94 o 
   9  14  10      298.14      236.06     38.22 o 
  10  14  10       13.41       41.64     18.21 o 
  11  14  10      187.63      273.85     38.86 o 
  12  14  10      116.67      159.51     35.54 o 
  13  14  10       55.91       49.54     17.33 o 
   1  15  10       91.28       86.54     16.04 o 
   2  15  10      223.19      167.06     21.05 o 
   3  15  10      130.51      100.18     13.39 o 
   4  15  10      342.15      451.69     30.30 o 
   5  15  10     1562.36     1780.22     32.97 o 
   6  15  10       17.27        4.28     14.87 o 
   7  15  10      243.23      298.23     30.94 o 
   8  15  10        0.02       15.03     16.00 o 
   9  15  10        0.67       41.09     14.52 o 
  10  15  10       49.03       79.60     25.78 o 
  11  15  10      649.43      604.76     66.18 o 
  12  15  10        9.61       36.50     16.46 o 
   0  16  10      138.63      145.46     22.63 o 
   1  16  10      520.61      543.04     49.62 o 
   2  16  10       85.01      106.21     16.40 o 
   3  16  10      149.94      139.52     16.97 o 
   4  16  10       16.74       32.50      9.24 o 
   5  16  10       22.03       48.91     10.66 o 
   6  16  10      107.16       91.25     19.79 o 
   7  16  10      585.27      624.64     45.81 o 
   8  16  10       62.59       40.74     16.68 o 
   9  16  10      273.26      204.32     29.28 o 
  10  16  10       27.91       36.35     18.75 o 
  11  16  10       40.80       61.88     14.76 o 
  12  16  10        5.82       20.12     27.59 o 
   1  17  10      346.28      348.34     33.41 o 
   2  17  10       34.79       46.24     10.59 o 
   3  17  10        1.01       21.14      9.90 o 
   4  17  10       22.29       20.00     14.27 o 
   5  17  10       20.43       18.10     11.08 o 
   6  17  10        5.08       32.62     16.53 o 
   7  17  10       23.62       11.17     17.81 o 
   8  17  10        0.03       28.66     20.01 o 
   9  17  10       29.74       66.78     20.07 o 
  10  17  10        7.44       39.88     19.72 o 
   0  18  10      289.60      259.20     42.99 o 
   1  18  10       12.23       39.27     13.26 o 
   2  18  10      111.87      120.57     19.05 o 
   3  18  10      167.44      106.35     18.96 o 
   4  18  10        3.70       13.18     14.93 o 
   5  18  10        1.49       29.17     12.22 o 
   6  18  10       74.95       87.71     20.21 o 
   7  18  10      200.36      214.71     33.49 o 
   8  18  10       63.19       63.39     23.53 o 
   9  18  10       37.41       44.97     17.24 o 
   1  19  10      460.00      406.70     53.79 o 
   2  19  10      147.68      165.40     21.51 o 
   3  19  10       14.27       40.92     15.31 o 
   4  19  10      707.64      621.29     69.78 o 
   5  19  10        4.92       34.98     14.86 o 
   6  19  10       13.70       20.53     14.19 o 
   7  19  10      345.31      280.90     45.84 o 
   8  19  10      214.42      159.92     30.50 o 
   0  20  10      210.73      162.09     32.39 o 
   1  20  10       32.08       36.48     12.28 o 
   2  20  10      129.31       92.59     18.29 o 
   3  20  10      179.87      166.27     26.79 o 
   4  20  10       16.34       27.12     18.56 o 
   5  20  10      421.26      330.77     49.82 o 
   6  20  10      311.63      258.16     48.98 o 
   1  21  10       35.59       11.33     12.70 o 
   2  21  10       40.57       30.45     19.36 o 
   1   1  11     1695.97     1497.68     24.40 o 
   2   1  11       23.03       22.21      4.31 o 
   3   1  11        3.41        4.66      8.22 o 
   4   1  11      165.06      157.21     10.73 o 
   5   1  11      193.65      131.93      8.37 o 
   6   1  11       77.60       54.67      5.70 o 
   7   1  11      996.19      938.06     15.48 o 
   8   1  11      536.40      512.54     13.01 o 
   9   1  11       68.39       40.13      8.06 o 
  10   1  11      458.11      466.40     23.14 o 
  11   1  11      601.58      566.82     23.13 o 
  12   1  11     1056.22     1107.23     28.85 o 
  13   1  11     1687.26     1688.14     29.02 o 
  14   1  11       48.02       57.40      9.74 o 
  15   1  11      284.83      233.59     34.60 o 
  16   1  11      678.44      733.84     41.44 o 
  17   1  11       33.82       20.91     11.06 o 
   0   2  11     3887.37     4173.84     50.32 o 
   1   2  11      395.65      349.32     13.68 o 
   2   2  11      397.89      422.60     13.76 o 
   3   2  11        0.42        9.98      4.93 o 
   4   2  11       13.48       18.22      5.69 o 
   5   2  11       59.83       39.74      6.51 o 
   6   2  11      649.79      702.80     21.30 o 
   7   2  11     1183.99     1207.03     18.79 o 
   8   2  11      118.81      141.97     14.33 o 
   9   2  11       26.73       51.10     10.39 o 
  10   2  11     1093.87     1027.17     35.64 o 
  11   2  11       25.31       27.95      8.63 o 
  12   2  11     4600.01     4863.82     75.18 o 
  13   2  11        0.84       -2.76     15.26 o 
  14   2  11      894.44      926.56     34.12 o 
  15   2  11      124.21       96.02     24.72 o 
  16   2  11      369.26      367.79     52.18 o 
  17   2  11      137.60      147.45     29.85 o 
   1   3  11    12535.68    13828.63     99.84 o 
   2   3  11      180.89      184.83     19.03 o 
   3   3  11      719.09      666.78     22.00 o 
   4   3  11     5025.58     5565.44     56.22 o 
   5   3  11      501.52      471.48     11.63 o 
   6   3  11     2621.01     2851.89     31.09 o 
   7   3  11      189.20      219.73     12.75 o 
   8   3  11     4401.57     4632.74     62.04 o 
   9   3  11        0.01        5.73     10.48 o 
  10   3  11     4398.43     4533.84     60.72 o 
  11   3  11       61.09       42.33     13.06 o 
  12   3  11       54.05       43.98     11.41 o 
  13   3  11     1538.74     1729.90     49.85 o 
  14   3  11        1.22       33.54     12.57 o 
  15   3  11        0.13        4.56     17.39 o 
  16   3  11      307.88      359.22     43.79 o 
  17   3  11       76.36       68.60     18.55 o 
   0   4  11    13891.21    14964.72    283.06 o 
   1   4  11      148.89      168.45     13.02 o 
   2   4  11      770.03      804.08     24.39 o 
   3   4  11      145.35      162.68     17.58 o 
   4   4  11     1217.83     1324.83     20.35 o 
   5   4  11      605.98      578.72     16.33 o 
   6   4  11      318.73      369.55     14.99 o 
   7   4  11      471.22      542.43     16.73 o 
   8   4  11      141.32      164.01     15.53 o 
   9   4  11      515.10      505.69     13.24 o 
  10   4  11      688.89      706.91     24.59 o 
  11   4  11      390.60      332.42     39.24 o 
  12   4  11     1685.71     1643.69     48.29 o 
  13   4  11      181.53      152.02     19.63 o 
  14   4  11      276.12      235.70     31.12 o 
  15   4  11        0.12        5.61     25.41 o 
  16   4  11       97.95       87.78     23.12 o 
  17   4  11       70.08       63.79     28.04 o 
   1   5  11     2710.48     2588.35     37.56 o 
   2   5  11     7527.46     8678.15    127.10 o 
   3   5  11       67.79       50.87      9.69 o 
   4   5  11        1.13        1.81      7.87 o 
   5   5  11      144.72      123.64     12.19 o 
   6   5  11       46.37       67.39      8.62 o 
   7   5  11      215.74      242.01     19.34 o 
   8   5  11      714.92      720.68     21.32 o 
   9   5  11     2514.39     2511.88     51.08 o 
  10   5  11        1.38        0.98     18.60 o 
  11   5  11       67.15       88.36     15.35 o 
  12   5  11      996.73     1125.98     48.68 o 
  13   5  11      813.83      835.33     57.81 o 
  14   5  11        4.76       27.55     18.25 o 
  15   5  11      304.74      285.71     41.93 o 
  16   5  11       53.45       45.49     24.24 o 
  17   5  11      109.18       95.71     25.52 o 
   0   6  11     3295.80     3316.80     76.48 o 
   1   6  11     1756.85     1958.58     23.73 o 
   2   6  11     1062.59     1155.73     23.63 o 
   3   6  11      200.42      176.26     17.59 o 
   4   6  11       17.20       22.62      6.23 o 
   5   6  11      268.00      268.24     10.74 o 
   6   6  11      179.07      204.03     10.46 o 
   7   6  11     2488.97     2612.47     37.45 o 
   8   6  11     1513.65     1620.58     39.72 o 
   9   6  11      131.33      121.67     15.77 o 
  10   6  11      105.13      156.01     22.86 o 
  11   6  11       88.47       65.92     15.97 o 
  12   6  11      882.52      774.71     71.36 o 
  13   6  11      176.90      249.82     31.61 o 
  14   6  11      194.99      156.57     20.71 o 
  15   6  11       24.15       48.97     18.44 o 
  16   6  11       16.20       16.91     13.65 o 
  17   6  11        8.21       38.89     16.43 o 
   1   7  11     6851.99     7003.40     58.03 o 
   2   7  11       14.66       17.16      7.21 o 
   3   7  11       18.28       21.99      8.88 o 
   4   7  11      491.67      514.31     18.25 o 
   5   7  11     1572.53     1527.19     25.53 o 
   6   7  11     2082.06     2224.21     31.21 o 
   7   7  11     3892.12     4113.28     54.11 o 
   8   7  11      747.53      821.88     24.17 o 
   9   7  11      100.02      139.47     22.28 o 
  10   7  11      123.98      114.95     19.68 o 
  11   7  11     2476.28     2595.40     59.10 o 
  12   7  11       23.97       10.04     17.76 o 
  13   7  11      852.87      803.41     51.35 o 
  14   7  11      279.27      235.03     54.04 o 
  15   7  11      568.87      420.32     64.29 o 
  16   7  11      499.01      386.63     74.39 o 
   0   8  11     1330.43     1139.20     28.00 o 
   1   8  11     1387.73     1331.46     27.19 o 
   2   8  11     1402.58     1320.74     21.74 o 
   3   8  11     3495.77     3640.96     51.51 o 
   4   8  11      151.50      163.31     17.84 o 
   5   8  11     2465.34     2641.99     35.40 o 
   6   8  11      195.22      156.85     14.65 o 
   7   8  11       14.40       11.90     10.00 o 
   8   8  11      487.86      423.41     26.29 o 
   9   8  11     3639.57     3958.01     79.82 o 
  10   8  11      992.71     1166.87     33.30 o 
  11   8  11      321.04      303.28     36.25 o 
  12   8  11      181.02      172.48     27.30 o 
  13   8  11        6.18       35.55     18.59 o 
  14   8  11      205.70      229.54     34.55 o 
  15   8  11      523.34      504.95     80.11 o 
  16   8  11       11.52       37.89     18.38 o 
   1   9  11      457.19      421.11     35.57 o 
   2   9  11     1061.93     1219.46     22.66 o 
   3   9  11       60.71       65.83      9.53 o 
   4   9  11      557.18      507.69     19.68 o 
   5   9  11      395.05      418.12     14.81 o 
   6   9  11      682.00      628.09     23.24 o 
   7   9  11       32.66       34.46     10.79 o 
   8   9  11       41.72       46.17     12.39 o 
   9   9  11      655.96      738.52     32.31 o 
  10   9  11      231.49      185.79     29.36 o 
  11   9  11       15.21       28.72     21.18 o 
  12   9  11       64.36       81.07     22.61 o 
  13   9  11        0.85       23.36     16.73 o 
  14   9  11       17.47       48.36     15.53 o 
  15   9  11       71.86       72.89     32.63 o 
  16   9  11      228.32      209.80     42.23 o 
   0  10  11     3837.48     4056.66     70.04 o 
   1  10  11       17.87       11.34     10.74 o 
   2  10  11      455.50      378.22     35.28 o 
   3  10  11     3567.27     3495.75     46.52 o 
   4  10  11     1111.54     1262.67     23.89 o 
   5  10  11      474.67      528.10     18.03 o 
   6  10  11      604.07      604.40     19.97 o 
   7  10  11       12.42       23.98     12.74 o 
   8  10  11      698.01      682.26     53.89 o 
   9  10  11      752.30      817.86     34.69 o 
  10  10  11      722.91      624.21     60.72 o 
  11  10  11       22.21       11.60     16.95 o 
  12  10  11       51.34       36.41     20.13 o 
  13  10  11       39.91       21.92     25.83 o 
  14  10  11      101.30      126.07     23.72 o 
  15  10  11       16.32       48.98     14.42 o 
   1  11  11       25.74      -15.38     15.26 o 
   2  11  11     4119.62     3893.95     50.71 o 
   3  11  11      490.55      410.95     33.69 o 
   4  11  11      137.40      140.99     11.14 o 
   5  11  11      134.56      102.49     12.73 o 
   6  11  11      570.25      473.45     24.68 o 
   7  11  11        3.87       11.11      7.89 o 
   8  11  11     1526.40     1570.55     40.70 o 
   9  11  11      165.57      165.81     30.47 o 
  10  11  11      590.97      563.87     50.95 o 
  11  11  11      139.47      139.92     39.30 o 
  12  11  11      160.63      167.66     30.16 o 
  13  11  11       54.35       71.36     22.82 o 
  14  11  11        9.30       41.68     19.45 o 
  15  11  11       36.17       45.16     13.58 o 
   0  12  11     3759.23     3988.36     88.20 o 
   1  12  11      262.76      229.06     18.45 o 
   2  12  11      218.14      246.99     20.52 o 
   3  12  11      123.30       75.99     12.55 o 
   4  12  11        3.88        9.63      9.10 o 
   5  12  11       11.87        3.18      5.99 o 
   6  12  11      881.48      723.30     46.23 o 
   7  12  11      208.78      139.01     19.12 o 
   8  12  11        2.26       20.26     18.90 o 
   9  12  11      421.47      371.84     47.31 o 
  10  12  11      321.63      274.64     31.14 o 
  11  12  11      134.75      155.38     31.91 o 
  12  12  11      979.95      921.31    118.75 o 
  13  12  11       13.22       59.03     22.63 o 
  14  12  11      320.52      331.95     46.00 o 
   1  13  11      120.78      152.07     14.08 o 
   2  13  11       82.61       55.32     10.00 o 
   3  13  11        5.75       13.38     13.89 o 
   4  13  11       14.97        9.50      9.19 o 
   5  13  11       96.56       86.07     21.48 o 
   6  13  11      166.21      202.64     21.39 o 
   7  13  11      133.52      153.15     19.75 o 
   8  13  11      468.63      503.23     46.46 o 
   9  13  11      122.15       86.96     19.25 o 
  10  13  11      508.35      505.74     56.54 o 
  11  13  11      103.29       93.08     19.08 o 
  12  13  11       30.88       49.47     19.08 o 
  13  13  11        0.19       32.71     17.44 o 
  14  13  11       14.95       67.33     25.97 o 
   0  14  11      321.82      274.29     36.60 o 
   1  14  11        4.06        8.61     13.96 o 
   2  14  11       68.66       69.89     15.16 o 
   3  14  11     2412.85     2669.34     53.18 o 
   4  14  11       27.62       28.13      7.34 o 
   5  14  11      156.12      126.15     19.45 o 
   6  14  11       38.57       60.68     17.40 o 
   7  14  11     1002.06      965.78     40.45 o 
   8  14  11      132.73      152.06     22.80 o 
   9  14  11      194.14      235.04     26.49 o 
  10  14  11        0.00        7.38     19.35 o 
  11  14  11       23.47       23.70     21.35 o 
  12  14  11        6.53       53.53     19.48 o 
  13  14  11       72.62       48.74     20.90 o 
   1  15  11       20.63       48.40     13.79 o 
   2  15  11      186.36      205.31     20.38 o 
   3  15  11        3.27       13.95     15.40 o 
   4  15  11      376.03      330.48     32.52 o 
   5  15  11       79.11       55.37     15.80 o 
   6  15  11       91.99      100.27     19.44 o 
   7  15  11      124.40      134.32     17.04 o 
   8  15  11      146.16      129.44     21.29 o 
   9  15  11       61.33       62.45     15.19 o 
  10  15  11       35.84       33.31     20.73 o 
  11  15  11       28.38       42.27     16.19 o 
  12  15  11       30.10       44.45     20.45 o 
   0  16  11      207.42      146.34     22.92 o 
   1  16  11      819.43      836.27     56.61 o 
   2  16  11        0.40       39.05     11.00 o 
   3  16  11      906.89     1082.28     47.11 o 
   4  16  11       36.08       55.13     12.49 o 
   5  16  11      531.77      598.32     59.50 o 
   6  16  11       94.94      128.01     18.15 o 
   7  16  11       24.04       46.87     18.49 o 
   8  16  11       18.55       32.89     16.40 o 
   9  16  11      581.07      648.66     79.60 o 
  10  16  11       15.27       66.01     18.47 o 
  11  16  11       54.38       56.84     22.90 o 
   1  17  11      318.51      375.27     34.87 o 
   2  17  11       24.16       46.13     12.59 o 
   3  17  11        4.60       39.61     13.18 o 
   4  17  11        3.81       34.30     12.21 o 
   5  17  11      194.35      185.64     20.38 o 
   6  17  11       39.09       24.99     10.58 o 
   7  17  11      371.82      357.91     39.52 o 
   8  17  11      186.79      161.95     26.38 o 
   9  17  11       41.72       36.91     21.62 o 
  10  17  11      187.65      162.57     31.03 o 
   0  18  11       29.04       30.84     22.00 o 
   1  18  11        0.28        6.43     14.66 o 
   2  18  11       18.82       37.11     10.49 o 
   3  18  11       21.71       14.48     14.86 o 
   4  18  11        4.01       21.85     12.53 o 
   5  18  11       22.57       25.96     15.26 o 
   6  18  11       24.71       37.58     13.65 o 
   7  18  11       81.58       95.42     18.18 o 
   8  18  11       14.83       27.81     16.54 o 
   9  18  11       63.10       62.75     19.73 o 
   1  19  11      212.35      156.99     21.10 o 
   2  19  11        1.20       15.06     13.42 o 
   3  19  11       74.72       62.84     17.31 o 
   4  19  11       34.13       41.48     20.53 o 
   5  19  11      149.36      134.55     19.42 o 
   6  19  11       35.61       36.96     15.60 o 
   7  19  11       38.86       48.78     15.31 o 
   0  20  11        0.70       23.85     15.20 o 
   1  20  11       97.37       75.36     13.66 o 
   2  20  11       16.85       46.49     17.48 o 
   3  20  11       25.66       53.40     16.40 o 
   4  20  11       12.28       19.63     23.08 o 
   5  20  11       54.56       53.97     17.88 o 
   0   0  12     1276.96     1314.52     44.98 o 
   1   0  12     1795.93     1742.90     21.81 o 
   2   0  12       17.18        3.56     11.81 o 
   3   0  12     3084.39     2865.56     54.25 o 
   4   0  12      249.67      252.37     11.86 o 
   5   0  12     9833.63    10398.99    138.44 o 
   6   0  12     1504.39     1502.74     25.39 o 
   7   0  12     1344.79     1424.07     21.79 o 
   8   0  12      718.96      740.42     25.77 o 
   9   0  12       81.22       86.21     13.78 o 
  10   0  12     3070.09     3262.12     66.07 o 
  11   0  12     4534.51     4783.69     66.51 o 
  12   0  12     5094.94     5712.69    143.03 o 
  13   0  12      357.39      282.12     34.53 o 
  14   0  12        0.40       13.68     27.07 o 
  15   0  12      240.06      219.30     49.59 o 
  16   0  12        1.81       18.50     18.10 o 
  17   0  12       78.99       75.37     39.76 o 
   1   1  12     2575.78     2601.13     44.92 o 
   2   1  12        2.09       11.16      6.01 o 
   3   1  12     4330.33     4502.72     46.33 o 
   4   1  12        0.49        5.92      4.97 o 
   5   1  12      287.64      356.59     13.91 o 
   6   1  12      724.76      757.28     13.23 o 
   7   1  12     2581.72     2495.13     32.86 o 
   8   1  12       64.82       41.88      6.64 o 
   9   1  12     1146.91     1114.80     28.59 o 
  10   1  12       68.19       39.73      8.55 o 
  11   1  12      173.52      206.83     22.11 o 
  12   1  12      933.90      970.22     36.82 o 
  13   1  12       36.71       18.52     12.06 o 
  14   1  12      287.58      265.14     29.98 o 
  15   1  12      247.89      212.58     30.70 o 
  16   1  12        2.58       14.45     13.36 o 
  17   1  12        3.56       50.49     13.04 o 
   0   2  12     5962.15     5633.17     96.47 o 
   1   2  12        2.20       -4.11     10.58 o 
   2   2  12    10094.73    10341.71     95.78 o 
   3   2  12       13.36        5.73      5.29 o 
   4   2  12       79.26       77.90      8.29 o 
   5   2  12      877.87      958.71     30.98 o 
   6   2  12      796.84      837.17     26.43 o 
   7   2  12        3.04        3.00     12.58 o 
   8   2  12     1142.44     1333.04     29.65 o 
   9   2  12       66.79       54.45      9.56 o 
  10   2  12      191.40      185.53     17.96 o 
  11   2  12       18.12       16.98     10.78 o 
  12   2  12     2948.15     3136.13     59.31 o 
  13   2  12       20.85       20.31     11.67 o 
  14   2  12      521.65      575.13     36.52 o 
  15   2  12       71.31       64.55     17.42 o 
  16   2  12      108.44       78.57     26.52 o 
  17   2  12       16.13       17.45     18.57 o 
   1   3  12     2065.48     1861.63     29.75 o 
   2   3  12      131.69       65.76      8.28 o 
   3   3  12      376.77      453.72     18.71 o 
   4   3  12     3871.46     4003.21     42.96 o 
   5   3  12      279.34      281.38     11.73 o 
   6   3  12      531.75      555.71     16.79 o 
   7   3  12       36.23       47.08      8.18 o 
   8   3  12        5.23        7.41      6.95 o 
   9   3  12      715.48      753.10     28.02 o 
  10   3  12     3343.27     3746.84     63.60 o 
  11   3  12       26.35       43.06      9.61 o 
  12   3  12      219.41      310.65     35.87 o 
  13   3  12       35.01       49.73     14.91 o 
  14   3  12      204.20      167.74     23.07 o 
  15   3  12        0.13       17.14     14.82 o 
  16   3  12      129.34       77.96     22.29 o 
  17   3  12        4.78      -25.33     22.65 o 
   0   4  12     4168.23     4999.35     73.75 o 
   1   4  12       10.21       17.65      5.90 o 
   2   4  12       60.90       51.75      9.13 o 
   3   4  12     1628.86     1674.26     24.44 o 
   4   4  12       33.28       31.27      7.48 o 
   5   4  12     3846.80     4041.52     43.78 o 
   6   4  12       63.64       72.70      8.98 o 
   7   4  12      680.70      653.06     18.01 o 
   8   4  12      365.88      344.78     19.51 o 
   9   4  12      625.78      635.66     19.48 o 
  10   4  12      152.88      234.22     25.52 o 
  11   4  12     1611.62     1886.04     37.05 o 
  12   4  12        4.31      -24.15     16.10 o 
  13   4  12        6.30        8.88     12.08 o 
  14   4  12      109.90      112.83     21.20 o 
  15   4  12      275.51      304.15     35.19 o 
  16   4  12      219.42      260.57     37.94 o 
  17   4  12       36.16       51.53     21.81 o 
   1   5  12     4623.15     5037.75     61.59 o 
   2   5  12      459.71      500.29     15.15 o 
   3   5  12     2905.17     2897.99     27.71 o 
   4   5  12       33.08       45.92      5.94 o 
   5   5  12      729.93      766.12     17.21 o 
   6   5  12      123.40      112.36     13.08 o 
   7   5  12      670.47      681.02     15.42 o 
   8   5  12        2.45        4.68      5.67 o 
   9   5  12     2910.53     3163.20     48.47 o 
  10   5  12       34.40       81.49     20.36 o 
  11   5  12      141.00      156.19     23.38 o 
  12   5  12      140.93      121.71     21.77 o 
  13   5  12      146.52      124.49     20.29 o 
  14   5  12       10.33       57.88     18.02 o 
  15   5  12        4.27       20.74     12.49 o 
  16   5  12       20.61       34.81     11.30 o 
  17   5  12       23.66       41.17     22.91 o 
   0   6  12     1417.03     1383.04     33.71 o 
   1   6  12     2385.60     2341.07     32.60 o 
   2   6  12      894.44      914.19     14.87 o 
   3   6  12     5104.54     5314.69     48.63 o 
   4   6  12       78.22       88.10      9.52 o 
   5   6  12     2549.04     2884.52     32.39 o 
   6   6  12      231.82      218.56     18.51 o 
   7   6  12       13.18       18.26      8.84 o 
   8   6  12       70.51       59.12      8.15 o 
   9   6  12        5.60       -0.38     10.17 o 
  10   6  12      251.86      149.02     35.58 o 
  11   6  12      268.70      311.15     31.59 o 
  12   6  12     1306.26     1373.19     52.54 o 
  13   6  12      236.79      234.13     28.63 o 
  14   6  12      421.58      376.75     50.72 o 
  15   6  12       12.19       -1.79     14.99 o 
  16   6  12      124.87       99.62     22.23 o 
   1   7  12     1167.39     1233.07     24.45 o 
   2   7  12      584.60      609.42     19.04 o 
   3   7  12       71.83       80.03      8.79 o 
   4   7  12      252.35      264.94     15.95 o 
   5   7  12       40.88       46.03      7.63 o 
   6   7  12        0.03       10.18      5.69 o 
   7   7  12      545.51      602.37     27.79 o 
   8   7  12      580.96      528.17     26.84 o 
   9   7  12       27.37       40.24     21.48 o 
  10   7  12       43.61       42.29     16.09 o 
  11   7  12        2.71       25.82     14.52 o 
  12   7  12      195.36      234.65     41.22 o 
  13   7  12       91.63      118.24     23.30 o 
  14   7  12        4.14      -18.66     21.45 o 
  15   7  12       27.25       40.55     18.81 o 
  16   7  12      164.37      126.20     32.21 o 
   0   8  12      989.61      904.01     49.03 o 
   1   8  12      103.32       68.24      8.59 o 
   2   8  12     5958.73     6462.56     64.70 o 
   3   8  12     1726.27     1509.27     24.38 o 
   4   8  12       46.31       44.70      6.96 o 
   5   8  12      380.19      402.24     18.57 o 
   6   8  12      875.33     1034.20     23.29 o 
   7   8  12      455.12      384.04     15.16 o 
   8   8  12      418.35      424.63     29.27 o 
   9   8  12       21.33       20.62     20.22 o 
  10   8  12     1665.34     1777.39     40.21 o 
  11   8  12      530.36      504.66     51.58 o 
  12   8  12      562.73      449.72     68.03 o 
  13   8  12       71.58       66.42     17.21 o 
  14   8  12      135.44      112.51     21.87 o 
  15   8  12       71.20       57.39     21.90 o 
  16   8  12       54.43       51.52     20.92 o 
   1   9  12     3647.08     3727.08     55.10 o 
   2   9  12     3402.65     3553.64     46.12 o 
   3   9  12     1184.76     1167.87     24.25 o 
   4   9  12      912.83      958.69     25.05 o 
   5   9  12       61.89       46.89      7.46 o 
   6   9  12      153.74      120.21     15.41 o 
   7   9  12     2506.36     2555.88     27.01 o 
   8   9  12       36.92       22.14     14.55 o 
   9   9  12      897.84      901.22     58.35 o 
  10   9  12     1095.14     1239.97     43.64 o 
  11   9  12      122.13      113.49     21.71 o 
  12   9  12      159.10      183.74     23.55 o 
  13   9  12       74.76       41.18     17.44 o 
  14   9  12        5.64       54.04     16.70 o 
  15   9  12       28.19       22.05     20.67 o 
   0  10  12      290.85      278.59     29.53 o 
   1  10  12     1682.43     1844.50     39.09 o 
   2  10  12       88.36       76.22     15.68 o 
   3  10  12      413.96      375.48     30.60 o 
   4  10  12       38.59       66.67      9.02 o 
   5  10  12     2596.41     2634.91     37.54 o 
   6  10  12       35.35       17.02      8.17 o 
   7  10  12      720.03      688.92     42.93 o 
   8  10  12       22.34       11.59     20.53 o 
   9  10  12      110.67      103.13     15.68 o 
  10  10  12      176.38      201.09     24.30 o 
  11  10  12      467.10      449.97     50.52 o 
  12  10  12      135.17      117.64     28.16 o 
  13  10  12      223.77      164.06     31.26 o 
  14  10  12      356.84      321.10     43.03 o 
  15  10  12       83.49       63.82     17.79 o 
   1  11  12       36.31       15.18     12.76 o 
   2  11  12      125.44      106.08     14.24 o 
   3  11  12     1076.56     1148.34     32.40 o 
   4  11  12      512.67      508.92     26.19 o 
   5  11  12       20.47       28.84      7.25 o 
   6  11  12      232.28      244.52     17.54 o 
   7  11  12      186.04      104.67     16.46 o 
   8  11  12       53.27       51.20     13.81 o 
   9  11  12      515.03      489.27     47.38 o 
  10  11  12       72.33       80.76     19.24 o 
  11  11  12      175.70      205.38     26.99 o 
  12  11  12       18.14       18.03     16.22 o 
  13  11  12      316.24      214.68     41.76 o 
  14  11  12       75.20       75.74     21.06 o 
   0  12  12      220.66      271.06     33.00 o 
   1  12  12      713.05      597.22     36.39 o 
   2  12  12      598.14      829.72     45.79 o 
   3  12  12       15.84       19.37     11.58 o 
   4  12  12        1.37       21.82      7.67 o 
   5  12  12       26.47       33.63     15.76 o 
   6  12  12      106.09       88.72     12.18 o 
   7  12  12       54.74       57.33     10.61 o 
   8  12  12        4.30        9.98     13.93 o 
   9  12  12       13.55       28.57     16.03 o 
  10  12  12       57.13       38.39     15.57 o 
  11  12  12        1.17        7.93     25.05 o 
  12  12  12       77.70       40.63     17.80 o 
  13  12  12       17.65       36.50     17.91 o 
  14  12  12       71.42       62.07     23.58 o 
   1  13  12      103.34       85.92     11.84 o 
   2  13  12      385.75      344.72     28.35 o 
   3  13  12      359.37      469.95     37.80 o 
   4  13  12       57.20       73.59     11.48 o 
   5  13  12       14.37       21.07      9.84 o 
   6  13  12       22.15        4.41     15.37 o 
   7  13  12      167.58      179.47     20.30 o 
   8  13  12      220.21      212.98     30.27 o 
   9  13  12      160.45      213.82     25.71 o 
  10  13  12      722.38      769.91     69.50 o 
  11  13  12        4.40       19.41     15.02 o 
  12  13  12      142.32      117.97     25.39 o 
  13  13  12       37.03       29.55     15.09 o 
   0  14  12       73.26       74.65     19.02 o 
   1  14  12      748.35      782.85     32.79 o 
   2  14  12       19.05       39.53     10.75 o 
   3  14  12     2275.01     2604.13     54.90 o 
   4  14  12       37.98       38.98     12.31 o 
   5  14  12     1443.23     1601.40     45.54 o 
   6  14  12      101.59       89.97     15.53 o 
   7  14  12       84.69       42.50     17.06 o 
   8  14  12       53.43       51.47     16.24 o 
   9  14  12        0.16      -30.23     20.16 o 
  10  14  12       11.72       35.50     17.37 o 
  11  14  12      277.73      183.26     34.40 o 
  12  14  12        9.23       50.63     14.06 o 
   1  15  12     2722.16     3281.79     57.30 o 
   2  15  12       30.23       53.16     15.29 o 
   3  15  12      319.47      311.26     25.87 o 
   4  15  12        0.03       39.91     12.86 o 
   5  15  12     1372.52     1511.94     59.20 o 
   6  15  12        0.59       24.80     19.50 o 
   7  15  12     1085.85     1163.61     51.67 o 
   8  15  12       21.43       32.65     13.86 o 
   9  15  12       90.05       72.23     14.25 o 
  10  15  12       30.46       38.91     16.59 o 
  11  15  12       36.59       75.52     20.37 o 
   0  16  12      488.95      638.88     76.29 o 
   1  16  12      274.46      203.33     22.85 o 
   2  16  12      149.49      127.95     12.27 o 
   3  16  12      790.56      725.79     58.77 o 
   4  16  12       97.55      101.16     20.08 o 
   5  16  12      500.04      480.67     54.01 o 
   6  16  12        0.52       27.43     15.78 o 
   7  16  12        1.27       33.13     15.20 o 
   8  16  12       30.41       71.82     14.92 o 
   9  16  12       54.07       59.06     20.74 o 
  10  16  12        3.82       40.20     22.33 o 
   1  17  12       10.88       14.62     12.65 o 
   2  17  12      922.04     1057.03     43.80 o 
   3  17  12        2.25       34.36      9.81 o 
   4  17  12      258.02      288.34     35.52 o 
   5  17  12        0.03       43.26     20.19 o 
   6  17  12      239.50      210.66     27.57 o 
   7  17  12       32.90       50.05     16.08 o 
   8  17  12      107.91       96.96     18.81 o 
   9  17  12        9.85       -2.54     23.10 o 
   0  18  12      579.44      526.41     71.87 o 
   1  18  12      131.54      116.10     17.27 o 
   2  18  12       47.20       68.85     15.63 o 
   3  18  12      126.87      134.39     19.81 o 
   4  18  12      118.51      111.35     18.11 o 
   5  18  12      109.67      128.47     18.67 o 
   6  18  12      339.66      322.18     33.80 o 
   7  18  12        2.95       40.23     13.49 o 
   8  18  12      180.82      210.91     34.23 o 
   1  19  12       54.38       69.06     17.85 o 
   2  19  12        7.08        6.05     15.02 o 
   3  19  12       99.14       93.75     17.70 o 
   4  19  12       29.18       69.25     13.34 o 
   5  19  12       23.00       46.25     18.21 o 
   6  19  12      144.11      137.62     20.08 o 
   0  20  12        2.48       27.90     17.56 o 
   1  20  12        4.51       20.92     11.98 o 
   2  20  12      133.27       96.55     18.10 o 
   3  20  12        0.06       49.66     16.74 o 
   1   1  13       68.02       44.29      6.58 o 
   2   1  13      575.55      644.48     29.62 o 
   3   1  13     1682.22     1763.17     22.25 o 
   4   1  13     4698.30     5045.33     56.72 o 
   5   1  13      829.07      945.79     20.45 o 
   6   1  13     1007.90      974.03     25.16 o 
   7   1  13      134.58      108.26      9.15 o 
   8   1  13       20.07       27.51      6.46 o 
   9   1  13      568.69      561.74     13.90 o 
  10   1  13      717.80      735.58     22.93 o 
  11   1  13        2.91       27.14     11.56 o 
  12   1  13       19.36       26.80     11.15 o 
  13   1  13     1575.39     1615.16     44.03 o 
  14   1  13      114.79       99.11     20.92 o 
  15   1  13       25.72       48.91     13.33 o 
  16   1  13       20.93       26.87     18.80 o 
  17   1  13       26.39       64.63     17.29 o 
   0   2  13     5749.13     5650.60    149.29 o 
   1   2  13     3237.13     3614.91     53.86 o 
   2   2  13     4169.59     4313.31     50.93 o 
   3   2  13      824.90      819.60     22.35 o 
   4   2  13      644.02      737.45     15.99 o 
   5   2  13      506.17      566.15     14.80 o 
   6   2  13      689.99      742.02     14.39 o 
   7   2  13        8.69        5.10      6.66 o 
   8   2  13        2.45        7.75      9.37 o 
   9   2  13      367.38      388.40     21.61 o 
  10   2  13     1155.85     1164.88     29.71 o 
  11   2  13     1595.23     1611.26     32.42 o 
  12   2  13        4.13       27.71     18.74 o 
  13   2  13      145.62      167.01     21.89 o 
  14   2  13      310.55      345.75     42.53 o 
  15   2  13        0.88       39.39     22.39 o 
  16   2  13       10.97        8.60     22.85 o 
  17   2  13        7.07       21.88     23.08 o 
   1   3  13    23046.62    25084.44    184.61 o 
   2   3  13       29.82       15.04      6.86 o 
   3   3  13      909.95      831.76     13.36 o 
   4   3  13     2075.83     2119.02     31.89 o 
   5   3  13      326.68      353.50     32.86 o 
   6   3  13      555.25      544.52     17.58 o 
   7   3  13     1948.42     2121.15     29.79 o 
   8   3  13     1004.72      982.46     31.97 o 
   9   3  13      107.32      113.99     12.16 o 
  10   3  13      599.71      521.22     26.13 o 
  11   3  13       18.61       17.75     10.60 o 
  12   3  13      236.15      294.43     29.95 o 
  13   3  13      291.66      315.44     38.01 o 
  14   3  13     1281.58     1481.54     59.86 o 
  15   3  13      258.37      227.36     36.32 o 
  16   3  13      709.88      640.36    101.30 o 
  17   3  13        2.08       37.80     19.87 o 
   0   4  13     7787.79     8086.60    187.37 o 
   1   4  13      120.69      101.81     12.26 o 
   2   4  13      586.37      611.34     28.73 o 
   3   4  13     3846.65     4056.35     60.64 o 
   4   4  13      798.56      872.70     18.04 o 
   5   4  13     1181.74     1160.65     24.08 o 
   6   4  13      150.05      147.47     13.22 o 
   7   4  13       11.86       10.47      7.68 o 
   8   4  13        3.37       16.16      9.30 o 
   9   4  13     1219.40     1366.97     49.62 o 
  10   4  13      707.49      725.53     22.23 o 
  11   4  13        7.02        8.93     12.07 o 
  12   4  13       88.75       96.70     15.39 o 
  13   4  13      715.32      830.65     37.26 o 
  14   4  13        5.75       17.33     16.98 o 
  15   4  13        2.02        7.52     15.65 o 
  16   4  13       22.40       33.76     15.65 o 
   1   5  13     1544.28     1594.93     23.69 o 
   2   5  13     2182.82     2278.13     35.27 o 
   3   5  13       22.65       21.03      9.74 o 
   4   5  13     2465.17     2559.96     35.48 o 
   5   5  13      441.37      421.64     15.56 o 
   6   5  13       74.20       58.55      7.41 o 
   7   5  13      100.36       72.43      8.06 o 
   8   5  13      743.69      773.77     34.94 o 
   9   5  13      864.97     1008.82     27.25 o 
  10   5  13      446.72      603.39     43.37 o 
  11   5  13      457.41      380.46     39.35 o 
  12   5  13     1240.47     1447.69     39.44 o 
  13   5  13      779.55      758.84     49.01 o 
  14   5  13       36.00       40.12     17.56 o 
  15   5  13       22.56       54.77     13.19 o 
  16   5  13      336.83      248.08     39.67 o 
   0   6  13      562.10      692.63     36.33 o 
   1   6  13      180.84      174.83     15.09 o 
   2   6  13      118.78       97.52     13.19 o 
   3   6  13     3036.41     3041.14     37.17 o 
   4   6  13      128.24      182.57     10.53 o 
   5   6  13      274.97      310.86     11.92 o 
   6   6  13     1407.04     1537.47     40.94 o 
   7   6  13      592.76      624.67     15.63 o 
   8   6  13     1001.41     1091.93     26.69 o 
   9   6  13     4777.96     4994.39     95.73 o 
  10   6  13       29.25        8.55     13.39 o 
  11   6  13      180.14      159.55     20.59 o 
  12   6  13      603.30      557.47     59.91 o 
  13   6  13      102.46      114.87     19.07 o 
  14   6  13     1116.80     1233.28     76.26 o 
  15   6  13      205.03      254.12     38.70 o 
  16   6  13      109.85      112.74     26.58 o 
   1   7  13     2392.25     2482.66     34.69 o 
   2   7  13      848.28      880.28     21.64 o 
   3   7  13       19.47       29.10      6.98 o 
   4   7  13      386.24      506.65     17.53 o 
   5   7  13      933.26      915.97     20.89 o 
   6   7  13      239.40      228.87     13.59 o 
   7   7  13      832.08      929.48     30.91 o 
   8   7  13       61.13       46.45     21.21 o 
   9   7  13      209.61      225.24     33.15 o 
  10   7  13      597.66      574.39     53.01 o 
  11   7  13        4.56       50.11     15.01 o 
  12   7  13      305.01      223.41     24.36 o 
  13   7  13       89.62       93.63     18.94 o 
  14   7  13        5.83        8.82     12.71 o 
  15   7  13       32.11       57.62     20.82 o 
  16   7  13      155.24      128.24     25.18 o 
   0   8  13       52.96       43.47     14.78 o 
   1   8  13      561.41      564.92     21.93 o 
   2   8  13       18.43       15.08      9.66 o 
   3   8  13      141.08      175.12     17.30 o 
   4   8  13      353.24      478.08     29.58 o 
   5   8  13      342.27      352.61     18.26 o 
   6   8  13       69.55       85.22     10.16 o 
   7   8  13      161.72      147.66     14.39 o 
   8   8  13      159.03      132.90     21.54 o 
   9   8  13       11.21        7.72     12.33 o 
  10   8  13      142.15       94.56     15.69 o 
  11   8  13      711.18      573.53     60.37 o 
  12   8  13       66.77       57.26     15.87 o 
  13   8  13       67.74       65.44     16.33 o 
  14   8  13      527.80      518.73     77.05 o 
  15   8  13       28.84       53.45     20.93 o 
   1   9  13      117.79      130.82     13.42 o 
   2   9  13      198.60      184.09     19.71 o 
   3   9  13     1051.20     1006.68     32.72 o 
   4   9  13     1643.49     1757.26     26.92 o 
   5   9  13       12.37       14.69      7.70 o 
   6   9  13       26.71       29.95      7.91 o 
   7   9  13     1018.84     1034.16     32.90 o 
   8   9  13     2072.43     2334.14     40.88 o 
   9   9  13       33.81       46.71     12.80 o 
  10   9  13      875.66      997.97     42.65 o 
  11   9  13       44.42       38.71     12.46 o 
  12   9  13       85.94       74.77     19.30 o 
  13   9  13      258.78      210.05     35.92 o 
  14   9  13      340.19      221.95     36.17 o 
  15   9  13      231.72      250.67     40.00 o 
   0  10  13      422.24      543.87     38.11 o 
   1  10  13      358.44      335.79     30.02 o 
   2  10  13     3191.62     3461.78     65.15 o 
   3  10  13      729.86      815.73     25.05 o 
   4  10  13      189.13      186.42     22.73 o 
   5  10  13       59.49       85.78     13.37 o 
   6  10  13     1329.05     1423.75     29.00 o 
   7  10  13      175.40      178.33     19.66 o 
   8  10  13      180.38      231.81     23.32 o 
   9  10  13        6.16      -11.87     17.27 o 
  10  10  13       61.12       93.91     15.03 o 
  11  10  13       68.12       62.13     17.85 o 
  12  10  13      281.78      273.33     37.25 o 
  13  10  13        2.58       30.01     16.49 o 
  14  10  13      157.80      108.71     25.79 o 
   1  11  13     1826.86     1851.97     41.92 o 
   2  11  13       60.32       38.29     10.13 o 
   3  11  13      271.26      285.05     26.86 o 
   4  11  13      998.81     1031.75     24.50 o 
   5  11  13      176.78      117.52     16.39 o 
   6  11  13        0.15        7.49      6.12 o 
   7  11  13      319.29      327.85     32.76 o 
   8  11  13      854.28      834.91     35.81 o 
   9  11  13      135.67      152.17     26.48 o 
  10  11  13       42.41       60.47     17.52 o 
  11  11  13       77.75       67.18     14.86 o 
  12  11  13      274.67      263.08     47.37 o 
  13  11  13        0.15       38.86     15.20 o 
  14  11  13      427.52      446.11     72.06 o 
   0  12  13      287.68      318.40     32.37 o 
   1  12  13     2716.93     2721.97     43.88 o 
   2  12  13      335.94      270.82     27.58 o 
   3  12  13      959.42     1005.50     40.53 o 
   4  12  13      879.84      972.52     34.80 o 
   5  12  13      159.65      135.31     15.38 o 
   6  12  13       81.38       73.76     13.28 o 
   7  12  13      102.15       86.86     13.19 o 
   8  12  13       39.71       27.72     15.49 o 
   9  12  13      754.17      953.76     71.46 o 
  10  12  13      852.06     1027.08     89.17 o 
  11  12  13      122.60      132.38     27.52 o 
  12  12  13      615.63      653.75     91.63 o 
  13  12  13        3.88      -31.65     21.10 o 
   1  13  13      409.90      368.80     32.55 o 
   2  13  13      113.08       93.24     17.11 o 
   3  13  13       35.98       40.95     10.20 o 
   4  13  13      815.93      897.71     37.22 o 
   5  13  13      170.54      131.88     17.65 o 
   6  13  13      309.34      278.26     31.92 o 
   7  13  13      127.76      126.16     16.75 o 
   8  13  13       95.12      117.00     28.38 o 
   9  13  13       15.64       20.67     16.37 o 
  10  13  13       28.08       47.27     20.09 o 
  11  13  13        2.42       40.62     17.63 o 
  12  13  13      107.24       95.66     21.76 o 
  13  13  13       13.15       16.88     22.28 o 
   0  14  13       52.91       74.59     17.16 o 
   1  14  13       67.98       62.54     15.94 o 
   2  14  13      417.74      416.80     34.99 o 
   3  14  13        0.01       13.86     14.08 o 
   4  14  13        6.57       36.30     10.65 o 
   5  14  13       35.91       46.56     14.41 o 
   6  14  13      284.54      320.02     31.98 o 
   7  14  13       51.61       69.00     14.57 o 
   8  14  13      651.36      707.31     40.42 o 
   9  14  13      129.35      132.61     24.97 o 
  10  14  13       67.86       39.96     16.68 o 
  11  14  13       64.62       32.19     16.58 o 
  12  14  13       18.92       11.15     19.95 o 
   1  15  13       13.64       37.50     10.56 o 
   2  15  13      184.98      193.80     19.41 o 
   3  15  13       24.23       33.82     14.03 o 
   4  15  13      111.65      106.14     13.48 o 
   5  15  13       13.42       45.81     13.09 o 
   6  15  13        3.31       20.15     14.06 o 
   7  15  13       26.43       37.97     13.20 o 
   8  15  13       58.83       68.37     14.72 o 
   9  15  13        0.32        0.80     20.21 o 
  10  15  13      137.19      155.69     21.28 o 
  11  15  13        3.73       63.18     16.63 o 
   0  16  13      543.85      515.25     79.24 o 
   1  16  13       11.08       32.21     11.73 o 
   2  16  13       51.41       51.22     11.25 o 
   3  16  13      184.89      197.26     22.07 o 
   4  16  13       36.09       45.69     13.05 o 
   5  16  13       73.48       40.81     17.15 o 
   6  16  13      111.92      100.98     17.82 o 
   7  16  13       18.39       27.14     16.19 o 
   8  16  13       27.33       71.08     16.76 o 
   9  16  13        3.11       24.93     16.74 o 
  10  16  13        2.76        9.41     16.44 o 
   1  17  13       10.35       27.20     13.54 o 
   2  17  13        6.93       24.96     11.77 o 
   3  17  13       40.44       54.50     14.14 o 
   4  17  13      140.05      121.17     16.64 o 
   5  17  13        4.70       20.22     12.28 o 
   6  17  13       65.11       65.31     16.41 o 
   7  17  13       26.25       58.59     17.35 o 
   8  17  13      103.75      109.47     22.12 o 
   9  17  13      106.76       73.22     23.76 o 
   0  18  13       26.88       41.86     15.21 o 
   1  18  13       76.09       54.45     17.81 o 
   2  18  13        7.65       -0.01     18.65 o 
   3  18  13       85.57       49.81     13.62 o 
   4  18  13      164.20      152.71     24.21 o 
   5  18  13       36.75       57.18     11.26 o 
   6  18  13       86.42      103.89     20.54 o 
   7  18  13       21.46       17.91     19.85 o 
   1  19  13      102.74       93.47     16.22 o 
   2  19  13        0.24       28.21     11.57 o 
   3  19  13       46.09       40.81     14.84 o 
   4  19  13       41.64       62.75     16.93 o 
   5  19  13       37.01       24.40     17.86 o 
   0   0  14    15013.90    15129.84    574.28 o 
   1   0  14     2448.18     2469.09     38.53 o 
   2   0  14       75.58       60.64     18.88 o 
   3   0  14     4892.58     4804.89     70.81 o 
   4   0  14     2090.63     2156.66     64.47 o 
   5   0  14     4304.95     4419.30    120.50 o 
   6   0  14     3708.60     3430.97     66.41 o 
   7   0  14      439.73      448.30     22.38 o 
   8   0  14        1.92       -0.79     11.74 o 
   9   0  14       36.00       47.49     10.30 o 
  10   0  14      143.74      113.83     25.27 o 
  11   0  14      479.85      492.78     76.47 o 
  12   0  14     3396.79     3635.33     57.68 o 
  13   0  14       41.97       28.97     12.85 o 
  14   0  14      742.70      800.29     96.76 o 
  15   0  14        8.44       37.39     19.53 o 
  16   0  14       83.62       41.58     27.27 o 
   1   1  14     1274.04     1257.24     27.37 o 
   2   1  14     3389.60     3398.38     45.34 o 
   3   1  14        2.23       11.09      4.41 o 
   4   1  14     3677.65     3524.23     51.64 o 
   5   1  14      131.15      125.24     18.58 o 
   6   1  14      115.76      113.89     12.77 o 
   7   1  14      585.28      555.25     19.17 o 
   8   1  14      755.50      800.96     22.48 o 
   9   1  14        0.08       36.74     10.20 o 
  10   1  14     1046.92     1005.00     28.01 o 
  11   1  14     2789.08     3124.45     61.06 o 
  12   1  14       37.09       45.60     12.98 o 
  13   1  14      198.54      205.15     27.88 o 
  14   1  14       15.49       42.60     10.41 o 
  15   1  14      123.11       83.98     23.84 o 
  16   1  14      229.75      177.08     35.60 o 
   0   2  14      228.70      238.34     13.69 o 
   1   2  14      298.46      318.20     16.12 o 
   2   2  14      148.27      115.44     18.18 o 
   3   2  14     1399.13     1568.43     21.72 o 
   4   2  14       62.01       53.03      9.60 o 
   5   2  14       16.72       22.03      8.03 o 
   6   2  14      418.66      388.38     22.76 o 
   7   2  14      666.30      606.77     16.13 o 
   8   2  14     1107.67     1162.37     23.30 o 
   9   2  14     1230.91     1256.36     48.62 o 
  10   2  14      170.82      148.21     18.33 o 
  11   2  14      152.74      135.62     18.41 o 
  12   2  14        0.28       19.15     12.71 o 
  13   2  14      519.14      451.70     47.89 o 
  14   2  14      283.67      220.91     30.03 o 
  15   2  14      727.43      664.63     75.64 o 
  16   2  14       41.42       50.49     15.56 o 
   1   3  14        4.11       -5.32     11.62 o 
   2   3  14     1048.09     1087.00     24.89 o 
   3   3  14     1661.58     1808.07     43.84 o 
   4   3  14       13.17       10.62      8.58 o 
   5   3  14       54.40       58.92     13.46 o 
   6   3  14       27.32        9.73      8.38 o 
   7   3  14       64.15       35.81      8.91 o 
   8   3  14        0.23        9.03      8.49 o 
   9   3  14       42.90       58.77     17.82 o 
  10   3  14      370.28      413.72     34.87 o 
  11   3  14      158.49      112.30     24.19 o 
  12   3  14       98.69       97.73     17.50 o 
  13   3  14        6.09       -2.32     14.66 o 
  14   3  14       24.26        9.78     12.44 o 
  15   3  14       76.49       60.45     21.48 o 
  16   3  14       19.58       -0.79     15.63 o 
   0   4  14     8953.32     9842.16    244.05 o 
   1   4  14     1033.43     1024.00     21.84 o 
   2   4  14      753.98      861.71     30.82 o 
   3   4  14     2707.86     2740.55     49.94 o 
   4   4  14     1117.82     1084.19     27.94 o 
   5   4  14       32.00       25.38      9.21 o 
   6   4  14       90.24       85.56     13.82 o 
   7   4  14     3230.88     3532.87     53.26 o 
   8   4  14       54.42       43.83     10.32 o 
   9   4  14     3041.77     3372.20     41.25 o 
  10   4  14      276.59      203.41     23.62 o 
  11   4  14     1793.89     2048.85     71.25 o 
  12   4  14       76.05       60.72     13.79 o 
  13   4  14      174.60      137.87     21.83 o 
  14   4  14      412.57      376.66     42.72 o 
  15   4  14      841.70      909.79     70.51 o 
  16   4  14        3.10       35.77     26.12 o 
   1   5  14      900.42      917.19     23.68 o 
   2   5  14      379.71      401.92     18.20 o 
   3   5  14        4.80       31.23     10.62 o 
   4   5  14      124.57      112.05     13.30 o 
   5   5  14     2023.58     2153.44     33.42 o 
   6   5  14        1.21        2.28      9.61 o 
   7   5  14      565.94      621.79     23.40 o 
   8   5  14        2.65        6.20     16.53 o 
   9   5  14      493.44      488.72     26.17 o 
  10   5  14        3.22       -8.34     14.60 o 
  11   5  14     1621.78     1757.45     61.26 o 
  12   5  14       17.15       35.40      9.82 o 
  13   5  14      814.72      935.32     42.49 o 
  14   5  14      274.63      268.48     37.54 o 
  15   5  14      228.05      265.77     31.93 o 
  16   5  14      145.51      127.33     31.97 o 
   0   6  14      898.69      927.11     24.37 o 
   1   6  14       23.85       19.51      7.79 o 
   2   6  14       31.21       25.90      8.01 o 
   3   6  14     1716.17     1672.20     61.88 o 
   4   6  14       43.27       43.64      9.90 o 
   5   6  14     1245.62     1348.40     27.08 o 
   6   6  14      164.19      127.17     10.44 o 
   7   6  14      300.27      290.46     14.60 o 
   8   6  14       78.90       69.12     14.26 o 
   9   6  14        3.17       17.49     13.89 o 
  10   6  14      266.34      278.01     32.25 o 
  11   6  14       41.85       32.11     11.75 o 
  12   6  14      935.63      993.67     43.50 o 
  13   6  14       90.45       70.31     15.29 o 
  14   6  14       39.91       33.24     21.86 o 
  15   6  14        8.54       14.90     18.05 o 
   1   7  14      701.98      550.66     17.87 o 
   2   7  14      693.78      619.37     24.26 o 
   3   7  14       59.61       51.11     11.36 o 
   4   7  14        4.27        3.28      5.93 o 
   5   7  14     1076.42     1054.95     18.72 o 
   6   7  14      477.39      506.46     21.94 o 
   7   7  14      591.74      579.23     26.08 o 
   8   7  14      360.65      297.32     29.23 o 
   9   7  14      263.99      283.93     37.28 o 
  10   7  14      186.38      124.39     20.03 o 
  11   7  14      198.55      187.75     24.26 o 
  12   7  14      173.52      116.50     22.44 o 
  13   7  14      119.90      109.09     23.27 o 
  14   7  14       47.00       86.55     15.63 o 
  15   7  14        7.79       42.55     12.06 o 
   0   8  14        3.84       27.85     11.26 o 
   1   8  14       93.89       81.58     11.57 o 
   2   8  14      161.93      125.66     14.59 o 
   3   8  14      288.92      358.74     23.31 o 
   4   8  14        7.82       15.62      7.99 o 
   5   8  14      297.55      350.90     16.86 o 
   6   8  14      419.86      384.88     19.37 o 
   7   8  14       64.20       74.75     13.78 o 
   8   8  14        6.26       10.26     21.93 o 
   9   8  14       14.93       37.34     12.92 o 
  10   8  14       18.42       36.58     12.29 o 
  11   8  14       96.55       84.49     22.54 o 
  12   8  14        2.15       38.25     13.13 o 
  13   8  14       20.33        8.36     16.66 o 
  14   8  14      138.94      151.65     20.62 o 
  15   8  14        6.93       22.70     24.01 o 
   1   9  14      463.06      519.52     32.61 o 
   2   9  14      266.61      245.89     26.38 o 
   3   9  14       70.25       63.14     10.51 o 
   4   9  14      627.97      775.27     16.14 o 
   5   9  14      118.10       77.36     12.69 o 
   6   9  14       35.04       40.42      9.55 o 
   7   9  14      559.71      549.01     26.61 o 
   8   9  14        1.34        3.18     10.25 o 
   9   9  14      226.29      140.13     25.86 o 
  10   9  14      209.95      179.63     28.45 o 
  11   9  14       99.52       94.23     25.07 o 
  12   9  14        1.21       -5.48     18.36 o 
  13   9  14       86.52       83.40     20.00 o 
  14   9  14       27.32       65.99     20.75 o 
   0  10  14      109.95       79.48     18.08 o 
   1  10  14       30.42       15.13      9.28 o 
   2  10  14        9.82       -0.93     10.98 o 
   3  10  14      173.80      157.93     18.63 o 
   4  10  14      307.53      279.62     24.18 o 
   5  10  14        0.04        3.43     14.40 o 
   6  10  14      361.01      395.32     27.15 o 
   7  10  14     1415.69     1481.40     35.00 o 
   8  10  14        8.04       22.86     12.38 o 
   9  10  14      493.25      533.74     52.87 o 
  10  10  14        1.77       17.11     22.10 o 
  11  10  14      541.85      695.33     61.31 o 
  12  10  14       92.16       93.43     18.80 o 
  13  10  14       13.79       48.53     22.16 o 
  14  10  14       10.76       37.75     17.29 o 
   1  11  14        8.17        7.45     10.57 o 
   2  11  14      224.73      165.86     17.57 o 
   3  11  14      164.12      154.95     16.49 o 
   4  11  14      272.30      259.87     24.20 o 
   5  11  14      145.03       93.67     12.85 o 
   6  11  14       21.47       35.71      8.30 o 
   7  11  14      251.73      297.47     30.30 o 
   8  11  14       17.39       -3.52     18.71 o 
   9  11  14       10.02       34.15     20.10 o 
  10  11  14       36.71       60.59     23.37 o 
  11  11  14       60.04       78.12     21.03 o 
  12  11  14       10.85        3.17     18.82 o 
  13  11  14      608.73      518.18     88.63 o 
   0  12  14     1113.50     1188.41     41.74 o 
   1  12  14        0.01       16.32      9.77 o 
   2  12  14      749.93      748.53     35.85 o 
   3  12  14     1337.98     1400.73     30.32 o 
   4  12  14      223.56      219.39     20.78 o 
   5  12  14        0.02       18.99      9.31 o 
   6  12  14      614.44      617.29     47.66 o 
   7  12  14        2.64        7.63     13.18 o 
   8  12  14      296.38      329.69     38.56 o 
   9  12  14      195.14       94.02     20.48 o 
  10  12  14       23.15       59.62     14.94 o 
  11  12  14        1.04       16.97     21.56 o 
  12  12  14      223.52      262.37     39.42 o 
  13  12  14       65.56       97.16     22.62 o 
   1  13  14     1333.50     1338.91     27.97 o 
   2  13  14      945.48      872.57     36.50 o 
   3  13  14      467.90      437.91     39.27 o 
   4  13  14     2703.63     3245.91     58.03 o 
   5  13  14      620.70      723.31     56.62 o 
   6  13  14      250.71      226.50     28.40 o 
   7  13  14      357.70      424.05     58.70 o 
   8  13  14      337.92      353.36     48.20 o 
   9  13  14        0.56       20.81     19.02 o 
  10  13  14      524.11      538.79     65.79 o 
  11  13  14      231.61      267.46     36.62 o 
  12  13  14       70.36       96.36     24.38 o 
   0  14  14     1715.10     1949.73     63.75 o 
   1  14  14      365.68      341.58     34.39 o 
   2  14  14      541.30      506.90     49.19 o 
   3  14  14      499.44      574.26     43.96 o 
   4  14  14      107.05       56.49     19.44 o 
   5  14  14       84.52       85.29     16.46 o 
   6  14  14      843.14     1080.58     46.80 o 
   7  14  14      294.63      276.95     32.44 o 
   8  14  14      655.17      721.51     73.39 o 
   9  14  14      100.40       98.25     25.57 o 
  10  14  14       19.00       32.48     23.86 o 
  11  14  14      137.83       55.29     20.83 o 
   1  15  14      547.28      542.24     50.97 o 
   2  15  14      273.06      235.32     25.99 o 
   3  15  14        0.02       16.35     10.59 o 
   4  15  14      748.43      793.82     45.82 o 
   5  15  14      322.41      312.63     37.43 o 
   6  15  14       73.35       44.00     16.31 o 
   7  15  14       33.33       60.27     15.14 o 
   8  15  14       39.23       24.25     16.51 o 
   9  15  14      104.95       76.88     19.95 o 
  10  15  14      600.21      559.75     73.16 o 
   0  16  14     1096.87     1214.00     80.31 o 
   1  16  14       12.56       44.46     18.26 o 
   2  16  14       24.71       33.28      9.58 o 
   3  16  14        3.21        9.80     14.54 o 
   4  16  14       12.85       53.69     13.27 o 
   5  16  14      314.10      243.77     33.85 o 
   6  16  14      175.94      180.77     30.79 o 
   7  16  14       78.41       90.83     15.22 o 
   8  16  14       83.26       91.44     16.92 o 
   9  16  14        4.04       41.22     16.14 o 
   1  17  14       26.65       34.83     13.13 o 
   2  17  14      134.17      113.89     16.92 o 
   3  17  14       85.23       53.58     13.43 o 
   4  17  14       34.89       30.28     12.37 o 
   5  17  14      232.70      207.93     29.33 o 
   6  17  14        9.10       21.65     10.99 o 
   7  17  14       23.01       40.96     15.04 o 
   8  17  14       45.40       58.89     22.90 o 
   0  18  14      196.99      142.83     31.36 o 
   1  18  14      120.69      101.47     17.04 o 
   2  18  14        2.53        5.93     13.27 o 
   3  18  14        0.03        2.14     12.53 o 
   4  18  14        0.16       60.96     14.45 o 
   5  18  14        6.96       14.05     18.56 o 
   6  18  14       12.43       36.17     19.06 o 
   1  19  14       15.73       12.77     12.32 o 
   2  19  14        1.98       21.51     19.98 o 
   3  19  14        2.64       34.82     17.41 o 
   1   1  15      730.41      723.25     32.63 o 
   2   1  15    14193.23    14221.37    133.46 o 
   3   1  15       21.83       11.04      8.62 o 
   4   1  15     8084.63     8287.88    110.75 o 
   5   1  15       11.52        3.43     11.17 o 
   6   1  15      294.50      306.15     23.20 o 
   7   1  15      984.16      945.67     24.54 o 
   8   1  15     1657.76     1507.78     51.60 o 
   9   1  15      143.33      127.71     21.24 o 
  10   1  15      206.29      196.59     22.62 o 
  11   1  15      105.23       75.80     12.58 o 
  12   1  15        8.39        4.74     12.48 o 
  13   1  15       82.13       64.05     14.38 o 
  14   1  15      261.35      177.78     28.23 o 
  15   1  15      102.72       58.59     24.47 o 
  16   1  15       29.95       41.63     23.22 o 
   0   2  15    14790.97    15998.34    222.93 o 
   1   2  15       41.48       35.98      6.09 o 
   2   2  15     2186.49     2092.88     38.62 o 
   3   2  15        9.89        4.52      8.25 o 
   4   2  15      980.19     1033.99     32.02 o 
   5   2  15      404.83      412.56     20.90 o 
   6   2  15     3718.70     3670.73     75.00 o 
   7   2  15      350.06      330.50     22.73 o 
   8   2  15     1541.14     1407.34     55.60 o 
   9   2  15       84.13      122.60     18.87 o 
  10   2  15        0.10       14.67     10.40 o 
  11   2  15       36.73       27.99     12.21 o 
  12   2  15        5.60       24.56     14.77 o 
  13   2  15      175.14       78.09     14.34 o 
  14   2  15        0.86       19.05     14.53 o 
  15   2  15        0.09        9.80     14.64 o 
  16   2  15        0.00        7.30     27.17 o 
   1   3  15      310.19      305.18     14.78 o 
   2   3  15      240.20      158.20     18.29 o 
   3   3  15      122.79      130.09     13.23 o 
   4   3  15     1070.55     1047.53     30.19 o 
   5   3  15     1288.33     1346.43     26.95 o 
   6   3  15     1790.42     1904.97     26.03 o 
   7   3  15       16.90       12.83      8.05 o 
   8   3  15      612.45      657.22     40.07 o 
   9   3  15      648.35      558.83     40.70 o 
  10   3  15      414.73      414.98     37.11 o 
  11   3  15     1646.33     1761.93     36.47 o 
  12   3  15       68.42       46.73     11.08 o 
  13   3  15      239.56      300.33     31.56 o 
  14   3  15      542.24      518.64     51.03 o 
  15   3  15       67.49       98.11     17.45 o 
  16   3  15      322.90      282.93     57.48 o 
   0   4  15       63.56       67.95     12.74 o 
   1   4  15       53.67       57.75     12.40 o 
   2   4  15        9.59       24.15     10.32 o 
   3   4  15       57.64       44.50     12.01 o 
   4   4  15      690.24      768.45     30.83 o 
   5   4  15      629.66      646.29     31.56 o 
   6   4  15      457.31      470.40     21.33 o 
   7   4  15      133.41      143.74     20.97 o 
   8   4  15       37.22       35.86     12.48 o 
   9   4  15      375.16      380.40     40.30 o 
  10   4  15      731.95      708.58     47.44 o 
  11   4  15      135.33      127.32     17.10 o 
  12   4  15      430.14      399.00     38.34 o 
  13   4  15       36.57       35.24     13.26 o 
  14   4  15        3.39       23.14     17.86 o 
  15   4  15       24.60       22.75     17.63 o 
   1   5  15      264.70      238.65     16.84 o 
   2   5  15      424.04      498.11     29.64 o 
   3   5  15        0.68       24.97      9.27 o 
   4   5  15        1.33       17.34      9.34 o 
   5   5  15      482.49      437.51     36.80 o 
   6   5  15       39.55       40.69      9.23 o 
   7   5  15       79.67      106.53     16.43 o 
   8   5  15       16.80       27.64     10.33 o 
   9   5  15        0.46        8.34     10.43 o 
  10   5  15        0.46        5.16     16.01 o 
  11   5  15      179.73      188.35     15.53 o 
  12   5  15        0.04        0.94     15.37 o 
  13   5  15       70.85       68.74     12.20 o 
  14   5  15      352.74      310.67     38.65 o 
  15   5  15       10.17       20.02     16.25 o 
   0   6  15     6060.42     6460.73     90.91 o 
   1   6  15        9.01       10.87     13.04 o 
   2   6  15      337.63      452.73     37.90 o 
   3   6  15       11.24       24.35     10.90 o 
   4   6  15      215.30      251.07     26.63 o 
   5   6  15      246.83      256.12     23.84 o 
   6   6  15       50.04       53.32     10.30 o 
   7   6  15      126.75      111.17     14.13 o 
   8   6  15     1332.54     1512.00     48.27 o 
   9   6  15        1.20       29.54     15.02 o 
  10   6  15      558.79      601.74     46.37 o 
  11   6  15       43.47       50.89     13.52 o 
  12   6  15       38.91       30.69     13.72 o 
  13   6  15      169.68      167.08     27.29 o 
  14   6  15      816.45      975.49    128.27 o 
  15   6  15       23.87       19.24     16.35 o 
   1   7  15     1708.51     1747.00     21.37 o 
   2   7  15     5400.85     5908.46     74.76 o 
   3   7  15        0.05       10.61      9.94 o 
   4   7  15     5616.11     6217.47     89.54 o 
   5   7  15       24.92       32.55      7.61 o 
   6   7  15     6983.52     8184.45    110.86 o 
   7   7  15      645.29      658.94     25.10 o 
   8   7  15      183.12      160.82     22.94 o 
   9   7  15      389.11      412.00     38.37 o 
  10   7  15     1601.60     1790.64     44.24 o 
  11   7  15       44.65       67.65     16.14 o 
  12   7  15      949.73     1179.33     56.97 o 
  13   7  15       23.24       47.75     20.36 o 
  14   7  15        9.64       29.29     15.66 o 
  15   7  15       90.60       59.08     18.53 o 
   0   8  15     4534.36     4908.90     89.84 o 
   1   8  15       91.55       89.35     10.62 o 
   2   8  15     5476.50     5983.28     76.40 o 
   3   8  15     1812.09     1936.33     32.87 o 
   4   8  15       51.80       48.95      7.05 o 
   5   8  15      920.37      880.07     29.04 o 
   6   8  15     2527.79     2603.15     75.37 o 
   7   8  15       58.37       49.75     12.58 o 
   8   8  15     6657.73     8214.25    168.36 o 
   9   8  15      293.02      292.62     34.64 o 
  10   8  15       36.41       62.77     13.00 o 
  11   8  15      276.84      286.86     31.91 o 
  12   8  15       87.31       87.36     17.85 o 
  13   8  15       41.50       59.24     14.83 o 
  14   8  15      327.75      250.12     54.13 o 
   1   9  15      602.41      536.65     29.56 o 
   2   9  15      568.24      460.38     25.77 o 
   3   9  15       28.73       33.65     14.47 o 
   4   9  15      479.87      528.18     23.45 o 
   5   9  15       42.25       43.27      8.32 o 
   6   9  15      859.36      910.65     21.45 o 
   7   9  15        4.80       -7.07     19.48 o 
   8   9  15      395.21      396.66     43.44 o 
   9   9  15      306.16      263.68     33.70 o 
  10   9  15      420.75      473.98     47.19 o 
  11   9  15       47.39       70.96     14.36 o 
  12   9  15      343.79      402.49     51.00 o 
  13   9  15       34.59       60.04     22.46 o 
  14   9  15      124.46      145.01     30.08 o 
   0  10  15      147.41      195.19     28.32 o 
   1  10  15       41.01       34.85     14.01 o 
   2  10  15       92.17      101.46     14.94 o 
   3  10  15      684.11      604.18     28.53 o 
   4  10  15      698.13      647.84     25.25 o 
   5  10  15        0.48       11.03      6.66 o 
   6  10  15      285.46      249.48     23.67 o 
   7  10  15       30.99       24.02     15.02 o 
   8  10  15       71.91       56.60     17.78 o 
   9  10  15       50.37       47.62     17.56 o 
  10  10  15      512.94      593.34     66.35 o 
  11  10  15        0.02       46.27     15.89 o 
  12  10  15       30.06       50.65     18.00 o 
  13  10  15       29.60       49.18     20.94 o 
   1  11  15     1011.82      879.40     33.69 o 
   2  11  15      359.57      372.12     30.41 o 
   3  11  15      169.22      123.93     17.44 o 
   4  11  15      262.85      212.14     20.16 o 
   5  11  15       42.50       33.34     10.50 o 
   6  11  15        1.36       18.75     12.91 o 
   7  11  15      228.40      264.92     25.19 o 
   8  11  15       43.31       40.97     12.97 o 
   9  11  15      169.56      104.90     22.49 o 
  10  11  15       51.82       79.94     27.62 o 
  11  11  15        3.30       27.87     20.33 o 
  12  11  15       15.82       24.61     16.74 o 
  13  11  15       24.33       56.89     18.82 o 
   0  12  15      286.75      306.28     34.77 o 
   1  12  15      637.86      614.42     37.74 o 
   2  12  15      127.84      153.03     16.88 o 
   3  12  15       85.54       83.34     13.19 o 
   4  12  15       93.68       78.10     14.55 o 
   5  12  15       73.10       44.41     12.44 o 
   6  12  15       12.17        5.97     14.89 o 
   7  12  15      279.28      216.39     30.34 o 
   8  12  15        8.09        6.11     22.42 o 
   9  12  15       41.78       44.90     19.67 o 
  10  12  15        3.61       26.32     17.33 o 
  11  12  15      138.43      100.48     27.74 o 
  12  12  15      118.64      152.84     22.33 o 
   1  13  15       66.95       58.04     11.57 o 
   2  13  15       94.77       78.57     13.56 o 
   3  13  15        5.84        2.21     11.24 o 
   4  13  15      692.53      722.31     28.93 o 
   5  13  15        4.15       20.26     11.49 o 
   6  13  15      126.18       91.20     17.34 o 
   7  13  15       15.09       23.62     17.26 o 
   8  13  15        9.43       56.05     17.01 o 
   9  13  15       17.89       89.69     15.50 o 
  10  13  15       25.45       46.84     17.93 o 
  11  13  15       10.10       16.52     15.80 o 
   0  14  15        1.15      -10.21     18.15 o 
   1  14  15      116.31      126.04     15.46 o 
   2  14  15      702.33      641.23     40.50 o 
   3  14  15      360.11      370.09     32.88 o 
   4  14  15      416.98      396.53     42.42 o 
   5  14  15      244.40      203.76     30.29 o 
   6  14  15      139.83      135.84     22.93 o 
   7  14  15       39.80       69.28     14.18 o 
   8  14  15       63.72       59.17     15.97 o 
   9  14  15       37.19       45.41     12.57 o 
  10  14  15        6.32       51.05     21.69 o 
   1  15  15       32.03       26.38     11.71 o 
   2  15  15       51.68       32.00     11.94 o 
   3  15  15       29.20       32.28      9.38 o 
   4  15  15       50.63       64.34     17.71 o 
   5  15  15       22.40       37.42     28.53 o 
   6  15  15      234.35      244.12     33.45 o 
   7  15  15        5.47       53.02     14.13 o 
   8  15  15       64.61       48.33     16.54 o 
   9  15  15        2.93       17.92     13.07 o 
   0  16  15     1074.33     1248.63     45.50 o 
   1  16  15       34.18       20.47     11.86 o 
   2  16  15      129.76      170.82     19.38 o 
   3  16  15      132.16      123.12     22.00 o 
   4  16  15       59.95       60.61     15.53 o 
   5  16  15       29.90       17.80     19.12 o 
   6  16  15      218.93      186.61     26.80 o 
   7  16  15       44.76       65.55     14.46 o 
   8  16  15      738.24     1040.88    143.52 o 
   1  17  15       65.71       74.03     13.79 o 
   2  17  15      111.39       81.34     12.64 o 
   3  17  15       46.09       45.64     12.18 o 
   4  17  15      276.01      318.76     37.52 o 
   5  17  15       92.63       65.79     13.61 o 
   6  17  15      200.72      213.09     30.75 o 
   7  17  15        3.83       70.04     20.52 o 
   0  18  15       48.59       58.12     18.73 o 
   1  18  15        0.79        9.45     19.74 o 
   2  18  15       38.91       43.14     15.27 o 
   3  18  15        1.35       35.98     12.95 o 
   4  18  15       62.62       54.71     14.75 o 
   0   0  16    27121.01    30236.57    786.90 o 
   1   0  16     2284.99     2418.29     56.44 o 
   2   0  16    13185.81    14259.80    179.23 o 
   3   0  16       25.70       54.81     15.97 o 
   4   0  16      792.35      726.50     98.65 o 
   5   0  16     1945.74     1849.10     50.96 o 
   6   0  16     8041.76     9126.96    430.30 o 
   7   0  16      733.32      713.91     45.14 o 
   8   0  16     1122.92     1243.60     79.87 o 
   9   0  16      598.77      715.61     61.53 o 
  10   0  16       57.29       95.73     18.59 o 
  11   0  16       26.20       36.10     12.47 o 
  12   0  16     1407.14     1505.78     49.12 o 
  13   0  16      175.57      102.12     37.00 o 
  14   0  16      325.07      319.42     83.16 o 
  15   0  16       29.27       64.79     37.65 o 
   1   1  16      165.42      186.71     16.19 o 
   2   1  16     4451.90     4657.21     93.11 o 
   3   1  16      659.81      667.00     27.93 o 
   4   1  16     8137.87     8739.66    123.71 o 
   5   1  16      370.08      346.96     45.00 o 
   6   1  16       36.42       61.61     14.10 o 
   7   1  16        0.07        5.77      7.26 o 
   8   1  16      508.83      528.78     27.84 o 
   9   1  16       75.81       67.35     12.98 o 
  10   1  16      508.17      619.41     26.34 o 
  11   1  16       98.78       79.63     16.12 o 
  12   1  16      392.17      357.74     47.34 o 
  13   1  16      265.49      241.93     47.82 o 
  14   1  16       41.31       31.39     23.47 o 
  15   1  16       60.77       93.97     24.85 o 
   0   2  16        8.80        7.82      8.94 o 
   1   2  16     1243.87     1285.43     21.54 o 
   2   2  16      149.46      214.39     16.06 o 
   3   2  16     1528.85     1582.37     32.13 o 
   4   2  16       69.47       60.21     13.90 o 
   5   2  16        4.59       23.02      5.99 o 
   6   2  16        2.17        8.88     16.26 o 
   7   2  16     1302.04     1262.56     40.45 o 
   8   2  16        2.77        7.73      9.41 o 
   9   2  16      332.44      418.38     32.16 o 
  10   2  16      829.67      966.22     42.69 o 
  11   2  16      290.76      312.80     32.47 o 
  12   2  16      261.65      257.33     32.17 o 
  13   2  16       37.57       26.41     20.44 o 
  14   2  16        1.95       24.11     21.31 o 
  15   2  16      122.25      105.28     24.38 o 
   1   3  16      452.15      482.85     42.84 o 
   2   3  16      836.81      803.62     18.12 o 
   3   3  16      245.44      226.88     22.96 o 
   4   3  16      154.26      131.07     14.26 o 
   5   3  16      333.75      323.66     29.99 o 
   6   3  16      457.38      442.30     23.36 o 
   7   3  16      173.10      149.81     19.38 o 
   8   3  16        4.02       10.08      9.51 o 
   9   3  16       93.74      122.92     19.82 o 
  10   3  16      126.53      123.31     13.71 o 
  11   3  16      163.21      120.60     18.88 o 
  12   3  16       88.49       90.43     18.56 o 
  13   3  16       81.26       76.26     14.24 o 
  14   3  16        8.07        1.65     17.74 o 
  15   3  16        9.43       38.28     20.95 o 
   0   4  16        5.64       14.60     24.10 o 
   1   4  16      224.69      209.87     21.47 o 
   2   4  16        3.66       -2.07     11.66 o 
   3   4  16       38.92       51.66      9.73 o 
   4   4  16      602.09      603.39     25.27 o 
   5   4  16      285.39      310.77     34.97 o 
   6   4  16      138.75      140.69     15.35 o 
   7   4  16     1403.31     1295.41     37.13 o 
   8   4  16       74.90       74.79     12.20 o 
   9   4  16      405.44      411.89     33.52 o 
  10   4  16      729.83      726.62     45.07 o 
  11   4  16       15.73       18.71     14.09 o 
  12   4  16      314.09      294.72     29.46 o 
  13   4  16      128.30      150.85     25.00 o 
  14   4  16       58.20       63.40     21.15 o 
  15   4  16      752.99      761.62    132.20 o 
   1   5  16      198.37      187.23     16.10 o 
   2   5  16       88.10       56.31      8.98 o 
   3   5  16      682.60      714.59     20.27 o 
   4   5  16      293.99      330.81     30.30 o 
   5   5  16      610.25      618.69     28.56 o 
   6   5  16      452.04      503.02     42.69 o 
   7   5  16      196.13      174.24     17.57 o 
   8   5  16      995.32      933.84     31.46 o 
   9   5  16      444.87      516.84     33.47 o 
  10   5  16      173.05      213.76     25.69 o 
  11   5  16      661.76      602.70     61.85 o 
  12   5  16      147.39      146.32     21.73 o 
  13   5  16      178.97      183.09     21.60 o 
  14   5  16       69.16       58.17     22.64 o 
  15   5  16        0.05        8.05     19.26 o 
   0   6  16     1727.35     1921.96     45.31 o 
   1   6  16     1270.82     1349.73     37.18 o 
   2   6  16     1769.91     1987.59     35.36 o 
   3   6  16      132.92      120.69     18.13 o 
   4   6  16      271.96      244.83     26.85 o 
   5   6  16     1071.02      877.70     33.82 o 
   6   6  16      472.79      615.91     33.02 o 
   7   6  16       67.63       66.46     12.18 o 
   8   6  16      996.57     1238.76     36.32 o 
   9   6  16      299.48      272.46     34.07 o 
  10   6  16       39.40       22.90     11.62 o 
  11   6  16       85.99       94.74     17.81 o 
  12   6  16       71.17       59.33     17.22 o 
  13   6  16       74.61       93.43     17.61 o 
  14   6  16      161.88      120.05     22.07 o 
   1   7  16     1122.28     1010.82     20.62 o 
   2   7  16      338.65      368.73     32.78 o 
   3   7  16       24.80       29.82     10.32 o 
   4   7  16      168.64      183.83     21.57 o 
   5   7  16     1095.93     1027.90     33.56 o 
   6   7  16     1138.12     1321.39     51.86 o 
   7   7  16      301.15      250.69     25.00 o 
   8   7  16       97.26       93.19     16.55 o 
   9   7  16        5.32       41.85     14.16 o 
  10   7  16      111.25      124.16     17.35 o 
  11   7  16       33.30       43.12     13.91 o 
  12   7  16      131.84      120.63     22.22 o 
  13   7  16       65.13       63.84     13.98 o 
  14   7  16       47.14       49.05     19.89 o 
   0   8  16      159.71      184.82     27.33 o 
   1   8  16      114.08       77.11      7.08 o 
   2   8  16     2591.41     2553.39     40.49 o 
   3   8  16      934.39      799.72     33.98 o 
   4   8  16      507.76      350.33     33.11 o 
   5   8  16      182.87      216.92     25.06 o 
   6   8  16      174.92      113.07     17.25 o 
   7   8  16      783.50      704.48     57.67 o 
   8   8  16      156.72      111.24     18.64 o 
   9   8  16      122.79       84.75     18.67 o 
  10   8  16       76.96       36.01     10.91 o 
  11   8  16        0.00       -2.49     17.70 o 
  12   8  16      219.83      170.36     25.48 o 
  13   8  16       44.07       28.24     17.89 o 
  14   8  16       34.03       40.22     19.90 o 
   1   9  16       22.34       14.91      8.99 o 
   2   9  16     1746.74     1553.60     34.70 o 
   3   9  16       36.73       65.24     10.73 o 
   4   9  16     1827.68     1979.57     36.43 o 
   5   9  16      735.45      782.42     30.73 o 
   6   9  16       10.38       19.42     17.90 o 
   7   9  16       17.93       35.22     14.51 o 
   8   9  16      365.55      308.50     36.36 o 
   9   9  16      163.42      179.66     27.87 o 
  10   9  16      507.08      434.92     50.37 o 
  11   9  16      367.60      400.97     54.45 o 
  12   9  16       87.20       80.52     22.41 o 
  13   9  16      135.20      121.69     28.58 o 
   0  10  16      915.32      839.41     37.24 o 
   1  10  16      182.68      133.55     16.25 o 
   2  10  16       40.48       27.64      8.73 o 
   3  10  16      134.58      158.68     22.20 o 
   4  10  16       19.15       36.04     11.25 o 
   5  10  16      170.88      118.37     20.61 o 
   6  10  16       31.19       29.93     12.48 o 
   7  10  16      392.66      435.99     49.53 o 
   8  10  16       44.32       33.08     18.10 o 
   9  10  16      531.46      524.87     52.30 o 
  10  10  16      311.42      272.75     35.62 o 
  11  10  16       42.86       37.65     17.65 o 
  12  10  16       79.24       51.87     19.48 o 
  13  10  16      148.60      159.78     26.54 o 
   1  11  16      473.12      520.51     31.35 o 
   2  11  16      755.63      806.17     27.36 o 
   3  11  16       77.31       94.56     14.24 o 
   4  11  16        0.35        7.35     12.74 o 
   5  11  16      130.55      136.12     16.44 o 
   6  11  16      415.46      387.56     44.89 o 
   7  11  16        0.18      -15.76     14.94 o 
   8  11  16      356.33      398.51     49.66 o 
   9  11  16        0.25       40.38     19.26 o 
  10  11  16       76.11       73.71     17.73 o 
  11  11  16      103.54       83.63     17.28 o 
  12  11  16       69.00       53.92     20.61 o 
   0  12  16       27.27       32.58     15.62 o 
   1  12  16        0.08        8.54     12.31 o 
   2  12  16       15.22       32.37      8.79 o 
   3  12  16      200.37      180.88     23.32 o 
   4  12  16       17.24       37.24     12.74 o 
   5  12  16      148.06      103.60     18.41 o 
   6  12  16      155.28      167.76     27.39 o 
   7  12  16        3.07       20.37     16.37 o 
   8  12  16       51.24       62.60     17.01 o 
   9  12  16       16.28       25.88     17.16 o 
  10  12  16       51.88       68.54     17.07 o 
  11  12  16      120.15      119.17     24.22 o 
   1  13  16        6.49       14.00     14.02 o 
   2  13  16      175.99      210.00     22.37 o 
   3  13  16       31.05       44.25     12.10 o 
   4  13  16       84.36       93.08     13.55 o 
   5  13  16        1.79       35.72     15.48 o 
   6  13  16       77.47       77.66     17.20 o 
   7  13  16      227.76      247.12     34.60 o 
   8  13  16        8.49       13.14     13.97 o 
   9  13  16      530.36      535.71     56.85 o 
  10  13  16       88.95       75.82     21.11 o 
  11  13  16        5.77       18.62     19.42 o 
   0  14  16      344.14      321.16     42.40 o 
   1  14  16       28.27       19.19     12.32 o 
   2  14  16      722.60      785.13     39.52 o 
   3  14  16        3.75       23.65     11.44 o 
   4  14  16       15.78        5.91     23.73 o 
   5  14  16        1.32       21.57     14.07 o 
   6  14  16      242.93      247.70     34.47 o 
   7  14  16        0.02       13.01     19.49 o 
   8  14  16       67.98       75.86     21.74 o 
   9  14  16       51.27       75.43     19.35 o 
  10  14  16       40.14       63.35     16.12 o 
   1  15  16        0.00       40.40     10.61 o 
   2  15  16      509.53      460.70     53.16 o 
   3  15  16        4.86       38.39     15.20 o 
   4  15  16      940.40     1154.37     64.00 o 
   5  15  16        3.73       56.91     14.34 o 
   6  15  16      160.97      175.18     25.89 o 
   7  15  16       13.16       29.84     16.40 o 
   8  15  16      143.26      116.09     22.48 o 
   0  16  16      115.36      117.02     31.02 o 
   1  16  16       24.60       43.99     11.98 o 
   2  16  16      131.64       96.62     17.21 o 
   3  16  16       67.34       61.18     16.66 o 
   4  16  16        0.11       11.52     14.28 o 
   5  16  16       22.51       14.94     15.89 o 
   6  16  16      132.84      132.44     22.06 o 
   7  16  16        1.27       25.58     15.78 o 
   1  17  16       45.98       71.07     17.63 o 
   2  17  16        9.70       31.70     12.67 o 
   3  17  16       61.23       63.21     16.35 o 
   4  17  16        3.10       47.37     12.34 o 
   5  17  16        0.28      -13.11     19.01 o 
   0  18  16       43.74       54.41     19.35 o 
   1  18  16        2.40        9.59     22.77 o 
   2  18  16        3.09       39.60     17.17 o 
   1   1  17     2159.41     2310.48     36.17 o 
   2   1  17       22.32        3.37     19.32 o 
   3   1  17      762.96      762.02     48.70 o 
   4   1  17      321.21      261.93     37.12 o 
   5   1  17      330.02      276.16     33.93 o 
   6   1  17      253.18      272.07     26.69 o 
   7   1  17        0.20        4.19      7.38 o 
   8   1  17      631.11      652.91     29.19 o 
   9   1  17       74.76       52.92     11.50 o 
  10   1  17       82.81       79.75     29.98 o 
  11   1  17      292.97      264.97     37.12 o 
  12   1  17       18.53        7.13     17.31 o 
  13   1  17       42.91       57.22     23.72 o 
  14   1  17        0.54       47.74     36.17 o 
  15   1  17      109.06      113.75     31.78 o 
   0   2  17        0.83       -2.22     19.07 o 
   1   2  17      454.84      446.59     11.39 o 
   2   2  17      151.88      127.80     13.69 o 
   3   2  17       64.02       67.69     10.88 o 
   4   2  17       94.98       73.80     17.31 o 
   5   2  17      163.25      190.62     22.41 o 
   6   2  17      320.27      253.56     26.23 o 
   7   2  17       82.87       68.80     13.08 o 
   8   2  17      477.07      420.93     35.72 o 
   9   2  17      321.10      287.54     23.83 o 
  10   2  17       88.32       61.35     13.37 o 
  11   2  17        2.84       18.65     21.11 o 
  12   2  17      149.17       88.80     21.09 o 
  13   2  17        9.57        4.34     32.66 o 
  14   2  17      145.86      140.02     35.24 o 
  15   2  17      310.21      261.91     53.61 o 
   1   3  17     1810.17     1749.59     43.24 o 
   2   3  17      730.97      661.42     37.78 o 
   3   3  17     1512.56     1558.93     42.14 o 
   4   3  17     1731.97     1675.84     32.68 o 
   5   3  17      996.00     1041.33     23.91 o 
   6   3  17      723.83      804.58     26.02 o 
   7   3  17      947.95     1103.22     56.66 o 
   8   3  17      447.87      405.48     19.32 o 
   9   3  17      538.06      586.62     36.73 o 
  10   3  17       31.69       31.93     15.30 o 
  11   3  17     1625.12     1791.43     53.62 o 
  12   3  17       84.86       81.71     16.46 o 
  13   3  17     1825.06     2245.02     59.90 o 
  14   3  17        9.04       48.32     18.80 o 
   0   4  17     1818.53     1825.69     32.58 o 
   1   4  17      445.32      380.99     21.46 o 
   2   4  17      150.63      100.07     19.06 o 
   3   4  17      705.42      649.86     43.27 o 
   4   4  17       21.81       22.47      9.38 o 
   5   4  17      182.32      196.47     25.57 o 
   6   4  17      343.01      267.74     25.95 o 
   7   4  17      517.33      448.09     39.56 o 
   8   4  17       85.58       79.91     15.30 o 
   9   4  17     1372.04     1347.52     47.37 o 
  10   4  17      476.25      435.47     41.56 o 
  11   4  17      102.62       84.24     16.98 o 
  12   4  17       82.93       54.86     15.56 o 
  13   4  17      484.62      503.17     57.45 o 
  14   4  17        9.14       97.65     37.77 o 
   1   5  17     3650.06     4089.11     62.81 o 
   2   5  17       17.66       18.89      5.96 o 
   3   5  17      175.58      125.65     15.90 o 
   4   5  17      975.01      930.44     29.56 o 
   5   5  17      430.21      447.95     44.55 o 
   6   5  17       14.87       14.95     17.98 o 
   7   5  17     1469.95     1604.96     45.72 o 
   8   5  17      100.09       79.31     12.99 o 
   9   5  17       16.03        9.10     15.90 o 
  10   5  17      494.34      481.18     36.38 o 
  11   5  17        1.56        8.07     17.09 o 
  12   5  17        0.44       -5.60     15.76 o 
  13   5  17      691.35      666.47     66.18 o 
  14   5  17        7.77       18.79     17.46 o 
   0   6  17      296.61      319.22     41.75 o 
   1   6  17      755.64      666.05     24.31 o 
   2   6  17      814.76      843.17     23.79 o 
   3   6  17     2631.44     2649.29     42.06 o 
   4   6  17     1019.45     1094.93     26.60 o 
   5   6  17     1765.01     1847.13     42.02 o 
   6   6  17      169.47      131.03     19.60 o 
   7   6  17      532.50      451.97     47.96 o 
   8   6  17       58.36       56.61     14.79 o 
   9   6  17     2466.87     2683.78     43.70 o 
  10   6  17      325.77      205.99     24.55 o 
  11   6  17      284.26      359.47     39.59 o 
  12   6  17      246.90      228.66     29.26 o 
  13   6  17       41.60       48.18     16.19 o 
  14   6  17      121.25      106.43     20.01 o 
   1   7  17      157.66      103.80     12.55 o 
   2   7  17      888.33      895.71     27.21 o 
   3   7  17      205.73      226.36     25.05 o 
   4   7  17        1.53        6.60      9.82 o 
   5   7  17      624.47      542.15     29.93 o 
   6   7  17      609.88      629.12     26.45 o 
   7   7  17      388.15      355.25     31.46 o 
   8   7  17     1847.01     2063.43     58.59 o 
   9   7  17       15.36       23.83     18.19 o 
  10   7  17      340.78      293.38     36.04 o 
  11   7  17        5.89       16.24     15.89 o 
  12   7  17       43.20       25.28     11.43 o 
  13   7  17      313.58      285.62     34.65 o 
   0   8  17      162.27      137.15     30.01 o 
   1   8  17        0.33        7.84     11.34 o 
   2   8  17        4.32       25.43     10.62 o 
   3   8  17       32.27       26.84     13.34 o 
   4   8  17        3.99        5.33     14.00 o 
   5   8  17       22.71       34.16     16.26 o 
   6   8  17      158.53      208.90     23.61 o 
   7   8  17       31.30       49.31     14.42 o 
   8   8  17        0.78       17.57     15.77 o 
   9   8  17      116.23      123.04     23.51 o 
  10   8  17      338.22      306.61     37.29 o 
  11   8  17       74.93       97.99     15.90 o 
  12   8  17      580.23      504.05     71.00 o 
  13   8  17      135.51      182.03     36.06 o 
   1   9  17        3.92       30.35     10.26 o 
   2   9  17      283.64      189.89     21.88 o 
   3   9  17      795.59     1003.84     32.94 o 
   4   9  17        5.36       20.02     11.91 o 
   5   9  17        2.16       38.09     14.78 o 
   6   9  17       14.25       20.48     11.55 o 
   7   9  17      202.68      273.57     27.04 o 
   8   9  17       45.92       37.59     16.81 o 
   9   9  17      137.56      144.10     26.03 o 
  10   9  17      166.72      127.43     27.17 o 
  11   9  17      112.93      107.38     24.17 o 
  12   9  17       12.13       20.28     17.80 o 
   0  10  17      533.78      566.36     40.03 o 
   1  10  17      298.90      256.56     21.96 o 
   2  10  17        2.62       15.22     11.45 o 
   3  10  17       27.91       21.93     12.92 o 
   4  10  17       27.02       19.44     11.42 o 
   5  10  17       46.44       33.11     12.80 o 
   6  10  17        0.03       -4.01     13.93 o 
   7  10  17        4.21        5.14     17.78 o 
   8  10  17       12.00       16.53     13.73 o 
   9  10  17       49.55       36.15     13.11 o 
  10  10  17       12.46       28.88     21.53 o 
  11  10  17      343.32      329.76     54.20 o 
  12  10  17        2.51       29.75     16.37 o 
   1  11  17      130.13      148.33     17.54 o 
   2  11  17       42.19       64.12     11.83 o 
   3  11  17       68.47       85.71     14.21 o 
   4  11  17      124.01      138.88     21.20 o 
   5  11  17        1.30        6.05     16.88 o 
   6  11  17        7.40       31.69     13.37 o 
   7  11  17      603.45      518.43     57.48 o 
   8  11  17      189.12      131.20     24.37 o 
   9  11  17       47.94       42.76     11.79 o 
  10  11  17       18.42       29.92     15.35 o 
  11  11  17      287.84      319.72     63.32 o 
   0  12  17       59.48       77.72     27.70 o 
   1  12  17        5.66       22.20     13.94 o 
   2  12  17      121.04      114.17     16.43 o 
   3  12  17      200.83      273.72     28.76 o 
   4  12  17        1.05       32.24     17.16 o 
   5  12  17       54.51       52.68     13.30 o 
   6  12  17      198.25      165.78     22.13 o 
   7  12  17        1.22       43.50     13.71 o 
   8  12  17        7.57       60.40     20.62 o 
   9  12  17      826.47      972.18    101.40 o 
  10  12  17       65.98       66.89     22.58 o 
  11  12  17      409.77      407.13     59.52 o 
   1  13  17      104.24      100.53     25.35 o 
   2  13  17       16.63       21.66     15.71 o 
   3  13  17       30.68       42.63     13.26 o 
   4  13  17      241.47      262.43     26.41 o 
   5  13  17        5.25       20.08     18.72 o 
   6  13  17       19.20       52.78     17.17 o 
   7  13  17       12.48       18.30     13.09 o 
   8  13  17       45.16       60.89     14.52 o 
   9  13  17       57.81       63.70     16.04 o 
  10  13  17        6.27       40.28     16.50 o 
   0  14  17        0.78        9.24     25.11 o 
   1  14  17       41.03       39.18     14.51 o 
   2  14  17       16.07       13.40     25.30 o 
   3  14  17      118.22      157.15     28.24 o 
   4  14  17       10.38       24.82     16.42 o 
   5  14  17      247.22      236.21     33.89 o 
   6  14  17        0.21       29.67     16.71 o 
   7  14  17       68.47       53.39     11.95 o 
   8  14  17       18.26       53.66     14.49 o 
   9  14  17      129.28      142.55     26.22 o 
   1  15  17       12.61       44.20     16.53 o 
   2  15  17        4.34       20.61     13.73 o 
   3  15  17       79.38       36.95     17.01 o 
   4  15  17       32.13       62.10     16.80 o 
   5  15  17        4.26       36.43     16.57 o 
   6  15  17       12.42       52.27     14.05 o 
   7  15  17       72.37       82.56     20.08 o 
   0  16  17        2.31       40.98     19.37 o 
   1  16  17       14.68       38.45      9.41 o 
   2  16  17        0.26       19.04     19.19 o 
   3  16  17        9.73       38.40     19.48 o 
   4  16  17       61.63       45.51     21.56 o 
   5  16  17        0.28       25.68     13.81 o 
   6  16  17       14.17       36.98     14.01 o 
   1  17  17        7.80       34.67     19.79 o 
   2  17  17        0.81       24.09     19.65 o 
   3  17  17       13.04       37.01     19.96 o 
   0   0  18    11709.26    12456.16    371.87 o 
   1   0  18     5629.27     6104.91    262.02 o 
   2   0  18     1792.78     1942.38     55.67 o 
   3   0  18     8299.40     8781.75    167.66 o 
   4   0  18      438.32      394.12     71.01 o 
   5   0  18     2156.85     2103.02    108.04 o 
   6   0  18     1839.53     1753.38     64.76 o 
   7   0  18       57.84       70.16     23.43 o 
   8   0  18       38.48       36.02     18.98 o 
   9   0  18        0.00       34.14     24.54 o 
  10   0  18        0.13        3.98     23.44 o 
  11   0  18      208.71      270.21     53.67 o 
  12   0  18       18.81       76.32     41.03 o 
  13   0  18      468.58      524.44    100.16 o 
  14   0  18       54.40       34.39     33.30 o 
   1   1  18     8186.10     8325.29    137.42 o 
   2   1  18      322.43      282.41     32.16 o 
   3   1  18      178.93      177.51     23.73 o 
   4   1  18      919.56      987.30     44.48 o 
   5   1  18     2297.89     2336.71     53.80 o 
   6   1  18      353.85      276.69     33.02 o 
   7   1  18     1906.17     2320.11     67.39 o 
   8   1  18       19.96        6.95     18.64 o 
   9   1  18      347.34      390.68     49.93 o 
  10   1  18      238.87      255.39     31.77 o 
  11   1  18        1.50        7.44     19.87 o 
  12   1  18        0.03        2.65     27.01 o 
  13   1  18       30.37       12.46     18.79 o 
  14   1  18        8.01       32.64     39.91 o 
   0   2  18     6297.82     6827.99    132.81 o 
   1   2  18      100.10       81.57     10.31 o 
   2   2  18        1.56       10.96      8.80 o 
   3   2  18     6298.30     6760.02    110.42 o 
   4   2  18      345.85      402.08     39.80 o 
   5   2  18     1273.87     1258.93     64.93 o 
   6   2  18      703.13      588.88     52.35 o 
   7   2  18       13.22       -4.23     21.15 o 
   8   2  18       11.64       22.17     12.66 o 
   9   2  18     2047.54     2433.88    101.36 o 
  10   2  18      733.30      688.60     77.76 o 
  11   2  18      107.68       85.48     22.57 o 
  12   2  18      797.77      907.04    135.12 o 
  13   2  18        1.69       30.30     25.71 o 
  14   2  18      258.96      248.34     51.92 o 
   1   3  18      683.89      628.45     13.42 o 
   2   3  18     2455.59     2473.16     44.26 o 
   3   3  18       84.54       75.94     11.07 o 
   4   3  18      678.57      619.51     37.83 o 
   5   3  18        0.01       -6.80     12.48 o 
   6   3  18        0.17       17.27     12.57 o 
   7   3  18      149.55      135.33     18.05 o 
   8   3  18      935.30      741.11     77.28 o 
   9   3  18        2.14       15.49     19.32 o 
  10   3  18       78.98       45.12     18.18 o 
  11   3  18       51.99       43.28     13.57 o 
  12   3  18       99.84       76.34     22.59 o 
  13   3  18       26.96       24.75     24.68 o 
  14   3  18       22.81       38.61     18.32 o 
   0   4  18       53.15       19.86     14.00 o 
   1   4  18       57.95       38.09     18.25 o 
   2   4  18       19.19       40.74     16.57 o 
   3   4  18     3102.35     3446.77     63.20 o 
   4   4  18      231.43      173.78     20.94 o 
   5   4  18      797.46      920.56     36.55 o 
   6   4  18       55.81       38.88     11.98 o 
   7   4  18      204.87      218.83     22.82 o 
   8   4  18      248.25      232.49     26.15 o 
   9   4  18       18.35       20.30     14.07 o 
  10   4  18       94.41       80.30     16.73 o 
  11   4  18      131.04      109.17     23.15 o 
  12   4  18      539.84      491.12     54.56 o 
  13   4  18       10.58       -9.02     21.84 o 
  14   4  18      154.23      159.94     35.12 o 
   1   5  18     1198.61     1216.15     48.55 o 
   2   5  18      310.26      418.29     41.21 o 
   3   5  18      343.60      379.98     37.05 o 
   4   5  18       61.94       68.30     13.75 o 
   5   5  18      481.40      421.87     32.66 o 
   6   5  18      511.57      439.98     41.09 o 
   7   5  18      479.78      434.55     48.94 o 
   8   5  18      831.32     1037.85     41.09 o 
   9   5  18      666.27      677.69     43.66 o 
  10   5  18        0.01       30.21     12.31 o 
  11   5  18       17.69       42.34     15.84 o 
  12   5  18       56.79       77.00     20.00 o 
  13   5  18      342.60      281.91     37.30 o 
   0   6  18     1744.07     1860.29     42.84 o 
   1   6  18      186.35      179.12     22.32 o 
   2   6  18      584.23      533.72     36.58 o 
   3   6  18       60.79       58.50     14.70 o 
   4   6  18      121.31      112.88     16.37 o 
   5   6  18      554.57      598.67     40.94 o 
   6   6  18      462.32      504.36     44.01 o 
   7   6  18      641.02      589.46     46.70 o 
   8   6  18      384.61      307.96     42.00 o 
   9   6  18       52.41       24.32     15.62 o 
  10   6  18       36.04       27.13     16.00 o 
  11   6  18       73.65       58.66     21.13 o 
  12   6  18       34.75       47.61     21.19 o 
  13   6  18      168.97      165.55     30.07 o 
   1   7  18      566.36      482.17     21.18 o 
   2   7  18      638.46      542.41     35.43 o 
   3   7  18      471.02      462.03     36.36 o 
   4   7  18      454.49      389.97     37.22 o 
   5   7  18      594.14      604.72     45.98 o 
   6   7  18       17.55       16.64      7.65 o 
   7   7  18        4.20       14.08     15.96 o 
   8   7  18       43.16       37.35     13.91 o 
   9   7  18      344.54      274.76     36.43 o 
  10   7  18       58.82       58.95     13.59 o 
  11   7  18       95.00       71.50     22.97 o 
  12   7  18       25.34       16.05     19.11 o 
  13   7  18       30.63       41.11     30.48 o 
   0   8  18       99.38      121.75     25.63 o 
   1   8  18      331.95      326.86     30.96 o 
   2   8  18      247.40      355.62     21.65 o 
   3   8  18      487.88      430.64     41.78 o 
   4   8  18       14.66       25.42     11.51 o 
   5   8  18       84.38       79.48     11.51 o 
   6   8  18      115.19      122.13     16.51 o 
   7   8  18       50.73       34.81     21.36 o 
   8   8  18        6.11       28.63     18.48 o 
   9   8  18       11.58       25.09     10.85 o 
  10   8  18        1.21        8.32     21.48 o 
  11   8  18       87.73       40.40     18.52 o 
  12   8  18       39.24       17.29     24.53 o 
   1   9  18      143.55      124.54     15.80 o 
   2   9  18      478.03      452.27     38.36 o 
   3   9  18       51.79       60.52     12.95 o 
   4   9  18      493.40      610.49     30.27 o 
   5   9  18       44.58       56.31     13.36 o 
   6   9  18      184.59      155.74     30.52 o 
   7   9  18       93.02       95.64     20.88 o 
   8   9  18        0.30       17.29     12.92 o 
   9   9  18       97.22       77.71     17.92 o 
  10   9  18      124.23      132.25     24.90 o 
  11   9  18       19.32       47.99     17.71 o 
  12   9  18        4.73       10.18     14.59 o 
   0  10  18        6.14       22.78     17.06 o 
   1  10  18       17.05       25.24     10.88 o 
   2  10  18      129.07      148.85     18.42 o 
   3  10  18      738.07      921.90     46.44 o 
   4  10  18       29.68        9.57     11.65 o 
   5  10  18      662.90      789.54     35.84 o 
   6  10  18        0.42       -5.34     12.43 o 
   7  10  18      143.50      149.41     23.29 o 
   8  10  18      226.73      183.03     23.05 o 
   9  10  18       20.92       44.44     16.10 o 
  10  10  18      149.04      140.97     25.77 o 
  11  10  18       71.82       80.06     19.81 o 
   1  11  18      246.39      243.71     26.28 o 
   2  11  18        3.12       -3.61     17.58 o 
   3  11  18       10.00       33.56     15.46 o 
   4  11  18       54.36       52.22     24.31 o 
   5  11  18        5.55        5.17     12.42 o 
   6  11  18      142.13       90.29     17.04 o 
   7  11  18      141.24      165.36     29.70 o 
   8  11  18      123.15       86.78     15.48 o 
   9  11  18       69.38       89.74     19.41 o 
  10  11  18       51.60       69.39     21.39 o 
   0  12  18       76.62      104.60     20.09 o 
   1  12  18        0.29       15.98     15.54 o 
   2  12  18      116.47       86.59     15.23 o 
   3  12  18      252.55      222.07     32.06 o 
   4  12  18       26.26       35.48     14.09 o 
   5  12  18       34.45       37.32     11.82 o 
   6  12  18        2.53       28.91     18.04 o 
   7  12  18        0.47       44.94     17.80 o 
   8  12  18       76.56       49.90     20.04 o 
   9  12  18       58.22       80.66     23.35 o 
  10  12  18        1.61       11.97     30.50 o 
   1  13  18      487.94      503.45     55.68 o 
   2  13  18       12.63       28.05     10.95 o 
   3  13  18      211.17      246.82     31.33 o 
   4  13  18        1.54       43.23     13.11 o 
   5  13  18      341.24      364.05     40.91 o 
   6  13  18       51.37       44.44     17.10 o 
   7  13  18      383.73      407.74     64.38 o 
   8  13  18        1.88       22.11     14.25 o 
   9  13  18      148.45      180.87     27.37 o 
   0  14  18        4.36       53.56     15.13 o 
   1  14  18        6.54       13.50     17.51 o 
   2  14  18      285.10      298.02     33.29 o 
   3  14  18      555.67      642.31     68.87 o 
   4  14  18      158.25      130.06     26.02 o 
   5  14  18      505.57      453.26     60.80 o 
   6  14  18       17.24       30.53     15.58 o 
   7  14  18       82.90       97.73     18.99 o 
   1  15  18      243.39      253.43     37.49 o 
   2  15  18      197.42      172.97     33.16 o 
   3  15  18       55.36       54.84     20.64 o 
   4  15  18      131.95      106.36     19.71 o 
   5  15  18        0.05       30.44     16.82 o 
   6  15  18        9.13       33.34     17.18 o 
   0  16  18       30.88       56.40     19.47 o 
   1  16  18       76.66       68.98     20.73 o 
   2  16  18        0.21       26.74     19.08 o 
   3  16  18      154.77      126.10     22.82 o 
   4  16  18       99.21       82.97     20.36 o 
   1   1  19     3035.85     3119.31     91.21 o 
   2   1  19     2948.02     2961.17     51.34 o 
   3   1  19       15.08       48.49     20.76 o 
   4   1  19      444.67      432.11     39.55 o 
   5   1  19      341.74      316.47     37.92 o 
   6   1  19       93.35       52.32     16.43 o 
   7   1  19       71.51       52.19     16.38 o 
   8   1  19     2550.91     2941.92     73.77 o 
   9   1  19        0.07        2.15     17.60 o 
  10   1  19      273.10      191.90     27.99 o 
  11   1  19       50.46       67.23     18.02 o 
  12   1  19       31.46       26.47     24.93 o 
  13   1  19       10.35       48.84     22.71 o 
   0   2  19     1528.55     1538.96     64.79 o 
   1   2  19      285.81      281.31     32.11 o 
   2   2  19      164.47      155.62     19.84 o 
   3   2  19     1306.73     1531.33     67.92 o 
   4   2  19      122.95       92.22     18.08 o 
   5   2  19      879.74      903.48     49.36 o 
   6   2  19     1460.96     1454.18     37.97 o 
   7   2  19       25.64       34.62     14.00 o 
   8   2  19        5.97       61.31     15.68 o 
   9   2  19       27.06       39.95     15.49 o 
  10   2  19      368.09      242.86     37.81 o 
  11   2  19       17.72       37.63     20.27 o 
  12   2  19      387.51      424.94     87.03 o 
  13   2  19       17.41       25.35     35.42 o 
   1   3  19      232.72      207.26     28.78 o 
   2   3  19      689.64      641.56     44.54 o 
   3   3  19       19.76       -1.62     19.28 o 
   4   3  19      814.69      852.12     33.96 o 
   5   3  19      106.94       46.67     16.34 o 
   6   3  19       92.21       84.08     18.97 o 
   7   3  19      207.37      186.11     20.21 o 
   8   3  19       87.86       67.59     16.20 o 
   9   3  19       47.45       34.02     14.30 o 
  10   3  19        2.80       36.82     18.22 o 
  11   3  19      692.84      899.12    143.56 o 
  12   3  19       11.20      -18.99     21.99 o 
  13   3  19      103.96       55.97     25.17 o 
   0   4  19      536.50      461.25     62.02 o 
   1   4  19        0.01       -0.89     26.30 o 
   2   4  19      234.46      178.36     32.46 o 
   3   4  19       72.64       70.13     14.21 o 
   4   4  19       31.48       21.09     13.14 o 
   5   4  19       53.87       52.35     13.27 o 
   6   4  19       44.41       36.37     12.34 o 
   7   4  19      309.65      255.76     32.62 o 
   8   4  19       89.94       99.03     16.12 o 
   9   4  19      163.80      112.69     24.70 o 
  10   4  19        2.16       33.53     20.04 o 
  11   4  19       20.01        9.17     25.37 o 
  12   4  19        7.51       41.72     14.20 o 
  13   4  19       30.49       34.22     16.28 o 
   1   5  19      367.41      377.11     39.82 o 
   2   5  19      184.17      215.77     30.02 o 
   3   5  19      407.12      356.60     39.05 o 
   4   5  19      292.77      354.08     35.38 o 
   5   5  19        2.23       -3.62      9.06 o 
   6   5  19       14.96       24.73     13.51 o 
   7   5  19       58.84       45.47     16.68 o 
   8   5  19       23.39       13.95     13.91 o 
   9   5  19       14.58       27.29     12.31 o 
  10   5  19       75.37       59.47     16.54 o 
  11   5  19      119.00      126.21     22.86 o 
  12   5  19        1.82       65.15     17.94 o 
  13   5  19        3.13       14.62     18.29 o 
   0   6  19        0.06      -16.02     26.46 o 
   1   6  19      213.40      200.77     27.49 o 
   2   6  19      103.56       98.48     20.15 o 
   3   6  19      169.52      197.92     22.95 o 
   4   6  19       23.56       31.79     11.05 o 
   5   6  19      503.54      560.21     43.74 o 
   6   6  19       44.96       33.81     12.79 o 
   7   6  19      567.56      550.05     58.02 o 
   8   6  19        0.16       21.94     20.97 o 
   9   6  19        0.28       39.96     13.69 o 
  10   6  19        9.96       20.88     27.08 o 
  11   6  19      216.91      262.51     38.86 o 
  12   6  19       30.80       65.79     23.27 o 
   1   7  19     2142.40     2633.24     55.12 o 
   2   7  19      281.81      342.74     29.91 o 
   3   7  19      551.57      613.65     39.27 o 
   4   7  19       16.75       46.44     14.42 o 
   5   7  19      185.04      159.31     22.17 o 
   6   7  19       15.09       26.70     12.19 o 
   7   7  19     1342.50     1482.12     48.58 o 
   8   7  19      486.32      471.21     56.75 o 
   9   7  19      590.24      686.94     84.09 o 
  10   7  19      573.15      657.66     71.10 o 
  11   7  19       10.86       36.19     15.30 o 
  12   7  19       74.69       53.96     22.26 o 
   0   8  19        0.15        7.89     22.13 o 
   1   8  19        0.53       21.58     11.80 o 
   2   8  19       23.05       39.96     13.19 o 
   3   8  19     2168.78     2491.37     45.49 o 
   4   8  19       49.70       50.75     16.05 o 
   5   8  19      914.35     1174.72     68.32 o 
   6   8  19      461.51      444.79     43.65 o 
   7   8  19      625.17      629.44     54.20 o 
   8   8  19      151.40      169.78     30.92 o 
   9   8  19      299.00      228.41     36.53 o 
  10   8  19       39.46       34.35     15.73 o 
  11   8  19      268.48      380.64     47.76 o 
   1   9  19      454.49      446.77     35.33 o 
   2   9  19      486.51      667.16     54.18 o 
   3   9  19       16.73       37.00     17.25 o 
   4   9  19      100.70       48.06     12.45 o 
   5   9  19        5.34       20.58     10.70 o 
   6   9  19      179.00      109.31     29.60 o 
   7   9  19      260.86      291.87     34.51 o 
   8   9  19      296.49      220.31     31.62 o 
   9   9  19      428.15      435.27     54.38 o 
  10   9  19        1.42       21.09     17.78 o 
  11   9  19       77.70       92.55     23.45 o 
   0  10  19     1413.28     1559.12     85.56 o 
   1  10  19       71.16       62.32     12.13 o 
   2  10  19      185.75      158.54     24.04 o 
   3  10  19        0.57       35.09     15.06 o 
   4  10  19      117.48       97.98     18.70 o 
   5  10  19       88.35       81.09     20.16 o 
   6  10  19      953.39     1009.61     59.64 o 
   7  10  19        1.20       12.25     14.02 o 
   8  10  19      329.56      354.88     41.26 o 
   9  10  19       63.52       43.21     22.64 o 
  10  10  19       82.12       83.00     18.56 o 
   1  11  19        0.60       34.67     15.03 o 
   2  11  19       88.78       70.48     14.26 o 
   3  11  19        5.65       24.26     12.62 o 
   4  11  19      103.06       67.70     18.39 o 
   5  11  19       13.22       12.00     14.87 o 
   6  11  19       11.62       37.81     18.50 o 
   7  11  19       19.37       49.71     15.26 o 
   8  11  19      142.62      110.25     24.64 o 
   9  11  19        5.27       16.21     16.49 o 
   0  12  19       21.89       23.08     26.29 o 
   1  12  19       17.99       17.26     15.70 o 
   2  12  19        2.80        4.27     14.00 o 
   3  12  19        1.01       31.32     17.07 o 
   4  12  19       29.72       29.14     16.05 o 
   5  12  19      165.69      153.21     30.75 o 
   6  12  19        0.01       43.10     18.69 o 
   7  12  19        0.35       39.70     13.34 o 
   8  12  19        0.43       17.19     22.44 o 
   1  13  19       76.15       54.56     19.35 o 
   2  13  19       19.20       22.42     12.51 o 
   3  13  19       78.30       70.74     14.75 o 
   4  13  19       34.12       58.36     15.22 o 
   5  13  19       10.65        0.83     17.94 o 
   6  13  19       25.69       36.41     19.87 o 
   7  13  19       22.24       32.52     14.75 o 
   0  14  19       30.54       53.34     25.53 o 
   1  14  19        1.32       22.07     15.87 o 
   2  14  19        2.49       23.52     19.02 o 
   3  14  19      133.31      106.55     20.74 o 
   4  14  19       24.29       41.54     23.69 o 
   5  14  19        4.16       23.98     21.35 o 
   6  14  19       68.52       71.93     16.19 o 
   1  15  19       31.09       57.91     15.04 o 
   2  15  19        1.06       31.07     17.11 o 
   3  15  19       16.06       51.67     17.82 o 
   4  15  19       11.85       13.15     18.59 o 
   0   0  20      105.97      115.67     52.33 o 
   1   0  20      581.68      529.43     41.11 o 
   2   0  20       97.31      116.73     25.32 o 
   3   0  20     1271.36     1314.84     92.23 o 
   4   0  20      432.30      289.02     48.71 o 
   5   0  20       34.76       40.78     34.43 o 
   6   0  20      695.22      756.59     76.32 o 
   7   0  20     1743.35     1765.12     55.16 o 
   8   0  20      254.92      229.97     39.84 o 
   9   0  20      650.00      581.80    120.32 o 
  10   0  20      326.68      275.93     57.41 o 
  11   0  20      462.52      489.55    106.60 o 
  12   0  20      282.18      199.74     70.73 o 
   1   1  20      141.36      152.79     23.33 o 
   2   1  20      157.59      143.49     24.09 o 
   3   1  20       95.36      117.28     19.36 o 
   4   1  20        7.94       29.10     23.73 o 
   5   1  20      414.94      388.17     44.38 o 
   6   1  20      263.12      280.67     33.60 o 
   7   1  20       11.66       59.09     16.00 o 
   8   1  20      212.22      187.99     30.40 o 
   9   1  20       70.79       49.37     15.44 o 
  10   1  20      225.74      169.62     26.92 o 
  11   1  20       24.42       31.12     27.03 o 
  12   1  20       73.38       73.72     26.26 o 
   0   2  20      169.42      151.38     35.73 o 
   1   2  20      481.66      506.03     42.24 o 
   2   2  20      404.19      371.08     43.42 o 
   3   2  20      208.99      203.60     27.66 o 
   4   2  20      124.56       72.34     17.56 o 
   5   2  20       45.14       17.96     18.88 o 
   6   2  20       71.67       64.04     22.03 o 
   7   2  20       14.85       21.69     14.98 o 
   8   2  20      105.61       61.94     15.79 o 
   9   2  20      120.14       67.57     18.28 o 
  10   2  20        8.60       46.17     27.78 o 
  11   2  20        0.25       28.00     18.15 o 
  12   2  20       14.41       40.51     24.47 o 
   1   3  20       32.74       26.80     14.14 o 
   2   3  20      556.70      560.74     64.20 o 
   3   3  20       95.16      126.24     20.38 o 
   4   3  20      238.43      166.56     30.65 o 
   5   3  20       22.72       24.25     17.33 o 
   6   3  20      169.91      183.58     23.85 o 
   7   3  20       23.16       42.99     19.01 o 
   8   3  20      239.00      232.52     30.52 o 
   9   3  20       50.20       29.72     21.48 o 
  10   3  20       38.05       22.50     24.56 o 
  11   3  20       21.54       60.05     13.55 o 
  12   3  20       39.46       62.76     26.53 o 
   0   4  20      648.55      609.03     49.89 o 
   1   4  20      775.05      828.24     49.42 o 
   2   4  20       11.00      -22.79     20.48 o 
   3   4  20     3347.71     3996.56     85.21 o 
   4   4  20      170.87      146.82     24.34 o 
   5   4  20     1739.26     2031.30     50.65 o 
   6   4  20      390.04      369.15     49.42 o 
   7   4  20       94.98       88.55     19.27 o 
   8   4  20       41.19        5.61     17.79 o 
   9   4  20      347.80      299.20     53.50 o 
  10   4  20       87.53      105.28     26.47 o 
  11   4  20      122.25      101.59     24.62 o 
  12   4  20      268.93      245.04     46.60 o 
   1   5  20     1629.51     1793.58     45.01 o 
   2   5  20       18.06       13.01     15.89 o 
   3   5  20       41.00       33.51     24.22 o 
   4   5  20       39.42       36.03     16.69 o 
   5   5  20     1616.09     1600.49     55.10 o 
   6   5  20      195.59      149.89     26.47 o 
   7   5  20      852.34      839.80     29.57 o 
   8   5  20      607.13      676.34     45.82 o 
   9   5  20       24.56       50.50     12.91 o 
  10   5  20      229.19      201.85     36.88 o 
  11   5  20       65.38       56.33     17.28 o 
  12   5  20       19.30       41.78     14.72 o 
   0   6  20      464.66      489.54     69.40 o 
   1   6  20       48.30       28.11     11.45 o 
   2   6  20      257.38      231.80     28.88 o 
   3   6  20      113.38       70.74     14.97 o 
   4   6  20      574.15      574.81     48.27 o 
   5   6  20        0.18       33.49     12.66 o 
   6   6  20       79.11      109.29     20.70 o 
   7   6  20       65.50       73.86     18.84 o 
   8   6  20       97.68      105.11     17.15 o 
   9   6  20      384.07      382.23     53.01 o 
  10   6  20      116.09       84.82     19.12 o 
  11   6  20        5.26       42.58     21.32 o 
   1   7  20       12.66       15.79     17.77 o 
   2   7  20        2.47        8.79     13.11 o 
   3   7  20       79.81       69.57     17.22 o 
   4   7  20        4.48       26.22     10.06 o 
   5   7  20      158.87      224.13     35.68 o 
   6   7  20        1.57       10.90     12.89 o 
   7   7  20      117.96      119.82     25.75 o 
   8   7  20        2.54       18.78     16.35 o 
   9   7  20       26.64       41.61     13.50 o 
  10   7  20       50.00       49.44     15.28 o 
  11   7  20      257.84      238.85     41.12 o 
   0   8  20       29.10       17.06     19.21 o 
   1   8  20       28.91       32.31     16.81 o 
   2   8  20      115.82      114.43     15.33 o 
   3   8  20      154.63      101.75     15.95 o 
   4   8  20      311.31      246.26     30.97 o 
   5   8  20       16.87       23.28     12.35 o 
   6   8  20      164.35       86.93     22.89 o 
   7   8  20        9.22       -6.43     16.92 o 
   8   8  20      100.42       90.51     27.50 o 
   9   8  20      142.80       98.20     19.06 o 
  10   8  20       75.75       53.08     19.43 o 
   1   9  20      136.00       99.25     18.60 o 
   2   9  20      314.14      244.44     29.74 o 
   3   9  20       11.50       36.08     14.50 o 
   4   9  20      314.01      259.33     37.57 o 
   5   9  20      342.57      223.18     31.51 o 
   6   9  20      229.46      160.23     30.93 o 
   7   9  20       72.64       72.31     25.49 o 
   8   9  20      349.52      238.06     38.91 o 
   9   9  20        1.52       24.11     27.10 o 
  10   9  20      406.62      297.73     56.62 o 
   0  10  20        5.89       27.03     37.84 o 
   1  10  20       83.65      121.15     19.31 o 
   2  10  20       53.83       69.20     19.15 o 
   3  10  20       59.87       68.20     15.85 o 
   4  10  20      163.38      202.66     27.94 o 
   5  10  20      198.91      217.79     52.00 o 
   6  10  20      183.81      141.03     30.63 o 
   7  10  20       10.62       18.44     31.59 o 
   8  10  20       17.23       18.85     19.41 o 
   9  10  20        1.02       29.44     18.82 o 
   1  11  20      351.46      344.59     41.69 o 
   2  11  20       86.62       51.49     15.99 o 
   3  11  20        5.21       36.29     14.77 o 
   4  11  20       22.07       44.33     18.11 o 
   5  11  20      127.99      148.43     26.81 o 
   6  11  20        5.34       23.98     24.91 o 
   7  11  20      328.47      388.39     78.23 o 
   8  11  20       18.98       52.06     20.95 o 
   0  12  20       40.53       44.65     17.96 o 
   1  12  20        2.67       31.48     16.81 o 
   2  12  20       57.40       48.67     14.66 o 
   3  12  20       17.20       29.30     15.32 o 
   4  12  20        0.27       14.51     14.89 o 
   5  12  20       57.95       58.90     18.84 o 
   6  12  20       35.29       41.98     21.06 o 
   7  12  20       27.83       62.20     17.21 o 
   1  13  20       43.19       43.67     14.67 o 
   2  13  20        5.75       27.37     17.20 o 
   3  13  20      122.10       53.77     19.93 o 
   4  13  20       18.12       40.42     17.84 o 
   5  13  20      115.06      134.51     24.16 o 
   6  13  20       29.39       53.29     16.68 o 
   0  14  20        1.20       53.65     33.87 o 
   1  14  20       25.94       20.61     13.35 o 
   2  14  20        0.23       36.71     15.79 o 
   3  14  20       21.40       16.02     17.81 o 
   4  14  20       20.86       60.36     13.28 o 
   1   1  21       36.38       -9.10     21.83 o 
   2   1  21        3.61       30.16     15.73 o 
   3   1  21      210.86      185.04     27.17 o 
   4   1  21       13.79       19.94     20.90 o 
   5   1  21       69.65       92.74     17.38 o 
   6   1  21      388.39      313.91     41.32 o 
   7   1  21        8.65       34.17     17.56 o 
   8   1  21       13.81       47.56     10.51 o 
   9   1  21      151.78      118.07     24.08 o 
  10   1  21       64.93       47.71     22.44 o 
  11   1  21       96.80      104.90     30.49 o 
   0   2  21     1553.04     1764.61    121.75 o 
   1   2  21      308.97      281.21     39.56 o 
   2   2  21        1.02        3.35     23.52 o 
   3   2  21      774.96      781.33     79.02 o 
   4   2  21       16.91      -14.88     21.52 o 
   5   2  21     1157.52     1235.01     49.83 o 
   6   2  21      121.96      100.80     23.49 o 
   7   2  21      129.40      165.49     23.66 o 
   8   2  21      103.78      102.28     21.15 o 
   9   2  21        2.95       -0.04     20.61 o 
  10   2  21      104.12      113.16     27.38 o 
  11   2  21       18.60       22.45     27.19 o 
   1   3  21     3114.00     3773.11     83.61 o 
   2   3  21     1583.68     1886.87     86.84 o 
   3   3  21       58.07       89.26     36.19 o 
   4   3  21      872.15     1024.38     68.35 o 
   5   3  21     1359.90     1521.48     77.30 o 
   6   3  21      428.50      390.73     46.23 o 
   7   3  21     1366.53     1531.14     76.30 o 
   8   3  21       41.52       60.08     21.98 o 
   9   3  21      100.94       94.16     21.12 o 
  10   3  21      292.29      263.58     50.19 o 
  11   3  21       28.39       35.90     18.74 o 
   0   4  21       20.89       27.80     42.56 o 
   1   4  21      626.55      585.92     63.92 o 
   2   4  21      415.40      405.44     57.20 o 
   3   4  21     1109.76     1316.34     56.43 o 
   4   4  21       49.27       75.33     15.97 o 
   5   4  21      689.52      685.25     74.17 o 
   6   4  21      220.89      171.04     22.83 o 
   7   4  21        5.82       34.54     28.17 o 
   8   4  21      324.87      239.62     45.74 o 
   9   4  21       88.10       78.31     23.47 o 
  10   4  21       23.19       33.84     17.76 o 
  11   4  21      121.76       69.80     25.73 o 
   1   5  21       43.13       10.49     10.00 o 
   2   5  21       51.49      112.74     30.93 o 
   3   5  21       93.17       54.09     17.21 o 
   4   5  21      146.93      157.54     25.38 o 
   5   5  21        0.22      -10.49     22.69 o 
   6   5  21      127.29      125.88     23.41 o 
   7   5  21      148.64      123.14     28.60 o 
   8   5  21      113.09      119.28     28.50 o 
   9   5  21       89.58       68.11     22.64 o 
  10   5  21       22.53       29.27     21.99 o 
  11   5  21        4.83       51.99     17.74 o 
   0   6  21      235.73      191.72     40.12 o 
   1   6  21      333.67      353.45     37.95 o 
   2   6  21       98.84      131.81     20.76 o 
   3   6  21       53.09       75.28     19.09 o 
   4   6  21        8.63        6.95     19.80 o 
   5   6  21      529.83      575.37     62.32 o 
   6   6  21      301.47      243.72     36.45 o 
   7   6  21        0.02      -10.99     21.50 o 
   8   6  21      370.32      422.80     45.42 o 
   9   6  21        5.72       19.82     13.35 o 
  10   6  21        3.06       19.44     16.78 o 
   1   7  21       51.30       39.07     11.85 o 
   2   7  21       70.50       42.39     10.54 o 
   3   7  21       84.89       83.59     20.28 o 
   4   7  21       35.22       32.94     13.67 o 
   5   7  21      146.18      165.82     28.23 o 
   6   7  21      466.39      471.47     65.43 o 
   7   7  21        9.01        7.08     23.99 o 
   8   7  21       27.64       28.36     21.11 o 
   9   7  21      185.25      126.06     26.43 o 
  10   7  21        0.00       35.32     26.63 o 
   0   8  21       32.89       58.18     20.39 o 
   1   8  21      215.88      193.46     24.39 o 
   2   8  21      146.07      123.47     20.88 o 
   3   8  21       93.99       80.58     14.59 o 
   4   8  21      242.52      248.07     36.84 o 
   5   8  21        0.07       36.50     23.59 o 
   6   8  21       28.01       42.97     23.55 o 
   7   8  21      624.34      644.17    105.65 o 
   8   8  21      103.88      107.95     21.96 o 
   9   8  21      618.97      538.00     80.21 o 
   1   9  21       10.97       37.39     13.75 o 
   2   9  21        1.86        2.73     19.39 o 
   3   9  21        7.73       24.52     14.08 o 
   4   9  21      454.73      423.28     44.48 o 
   5   9  21       49.22       26.71     17.75 o 
   6   9  21       30.27       43.38     24.58 o 
   7   9  21       84.78       70.99     25.50 o 
   8   9  21        1.57       12.03     19.88 o 
   9   9  21       35.67       27.55     22.33 o 
   0  10  21        0.08       11.89     19.16 o 
   1  10  21        4.47       28.57     17.89 o 
   2  10  21       50.66       83.21     22.03 o 
   3  10  21       67.98       51.29     12.93 o 
   4  10  21        6.77       34.34     17.48 o 
   5  10  21       51.62       65.00     17.68 o 
   6  10  21       14.85       20.77     17.92 o 
   7  10  21        1.10       24.00     23.24 o 
   8  10  21       52.08       73.89     23.60 o 
   1  11  21      470.19      447.88     46.91 o 
   2  11  21      209.99      217.39     35.45 o 
   3  11  21       20.72       40.21     19.36 o 
   4  11  21      159.75      162.46     23.76 o 
   5  11  21      204.97      140.13     29.52 o 
   6  11  21       27.20       28.79     23.97 o 
   7  11  21      131.41      112.86     34.80 o 
   0  12  21      371.45      455.28     97.74 o 
   1  12  21      356.70      423.03     53.21 o 
   2  12  21       83.86       72.86     18.97 o 
   3  12  21      569.58      733.69     70.01 o 
   4  12  21       63.69       64.71     18.93 o 
   5  12  21      724.86      754.72    116.67 o 
   1  13  21      188.60      197.92     35.25 o 
   2  13  21       85.35       92.55     15.75 o 
   3  13  21       66.44       71.64     20.19 o 
   4  13  21       32.55       37.34     18.50 o 
   0   0  22       71.59        9.43     51.66 o 
   1   0  22      318.51      342.57     53.09 o 
   2   0  22       44.96       72.04     14.75 o 
   3   0  22        3.70       10.48     24.25 o 
   4   0  22      156.78      192.18     41.85 o 
   5   0  22        0.16       45.36     42.96 o 
   6   0  22       78.53       74.80     53.05 o 
   7   0  22      286.32      220.25     50.81 o 
   8   0  22       11.60      -18.82     29.27 o 
   9   0  22        0.20        0.71     28.82 o 
  10   0  22      447.89      352.75    109.00 o 
   1   1  22       65.72       44.77     22.60 o 
   2   1  22      281.89      200.03     41.44 o 
   3   1  22       51.37       29.14     20.82 o 
   4   1  22      296.76      322.05     40.97 o 
   5   1  22      186.66      209.91     27.03 o 
   6   1  22      322.66      311.45     46.47 o 
   7   1  22        1.37       23.32     29.77 o 
   8   1  22      113.88       77.97     15.85 o 
   9   1  22       43.47       28.49     19.87 o 
  10   1  22       21.54       -8.56     30.60 o 
   0   2  22      451.72      405.47     71.96 o 
   1   2  22      463.40      458.54     62.64 o 
   2   2  22     1030.91      991.60     89.75 o 
   3   2  22        6.41       21.81     19.21 o 
   4   2  22       69.64       72.08     20.01 o 
   5   2  22      129.18      100.35     24.76 o 
   6   2  22      194.65      181.93     30.10 o 
   7   2  22       40.67       62.71     17.34 o 
   8   2  22      427.89      392.63     53.82 o 
   9   2  22       13.00       43.72     18.53 o 
  10   2  22        7.35       27.92     25.59 o 
   1   3  22       59.32       52.99     19.25 o 
   2   3  22        0.52       45.54     18.80 o 
   3   3  22       33.64       17.91     17.94 o 
   4   3  22       28.65        2.33     21.74 o 
   5   3  22        4.80        5.34     23.44 o 
   6   3  22        1.12       26.37     18.46 o 
   7   3  22      545.71      479.80     62.01 o 
   8   3  22       71.72       44.96     16.84 o 
   9   3  22       83.73       61.37     18.26 o 
  10   3  22      197.66      150.32     39.19 o 
   0   4  22      693.44      858.75    150.44 o 
   1   4  22       28.83       12.72     21.49 o 
   2   4  22      397.72      490.25     59.18 o 
   3   4  22      297.63      231.94     35.67 o 
   4   4  22        5.92       33.86     18.02 o 
   5   4  22       26.04       57.23     15.52 o 
   6   4  22      250.95      301.44     51.18 o 
   7   4  22        0.83       -1.37     25.83 o 
   8   4  22      131.80      148.22     34.41 o 
   9   4  22      433.04      395.36     85.78 o 
  10   4  22        0.20       14.13     18.46 o 
   1   5  22      555.90      648.54     67.08 o 
   2   5  22      239.49      240.61     35.68 o 
   3   5  22       74.07       49.50     24.14 o 
   4   5  22      787.22      819.57     88.99 o 
   5   5  22      183.96      195.36     24.69 o 
   6   5  22      145.13      164.69     27.11 o 
   7   5  22      151.70      105.53     29.80 o 
   8   5  22       37.26       43.87     27.24 o 
   9   5  22       49.49       56.27     29.88 o 
   0   6  22      107.68      160.27     36.54 o 
   1   6  22      181.52      159.34     25.67 o 
   2   6  22       38.42       51.71     16.62 o 
   3   6  22       95.61       84.99     24.16 o 
   4   6  22       11.72       44.56     18.94 o 
   5   6  22      110.38      137.34     26.18 o 
   6   6  22      130.09      138.25     30.77 o 
   7   6  22       52.93       80.89     25.24 o 
   8   6  22        9.83       35.57     19.77 o 
   9   6  22      166.41      157.14     35.68 o 
   1   7  22       19.45       46.81     14.58 o 
   2   7  22      154.51      118.75     20.34 o 
   3   7  22       10.35       18.93     13.83 o 
   4   7  22       30.43       42.72     20.56 o 
   5   7  22        0.12       20.46     20.39 o 
   6   7  22        2.51        7.08     25.44 o 
   7   7  22        7.30       25.75     23.41 o 
   8   7  22       83.28       49.89     23.09 o 
   9   7  22        5.53       16.04     32.92 o 
   0   8  22       86.15      126.90     26.78 o 
   1   8  22       31.77       36.03     11.62 o 
   2   8  22        6.14       34.25     14.64 o 
   3   8  22      210.23      152.27     28.87 o 
   4   8  22       68.07       81.55     18.31 o 
   5   8  22       85.48       71.76     31.74 o 
   6   8  22       57.16       65.94     24.65 o 
   7   8  22      109.73       96.78     20.77 o 
   8   8  22        0.14       -0.53     23.52 o 
   1   9  22       74.86       59.84     17.81 o 
   2   9  22      111.11      130.81     19.93 o 
   3   9  22       18.12       25.24     13.17 o 
   4   9  22        0.87       32.03     15.16 o 
   5   9  22      242.78      267.13     49.92 o 
   6   9  22      258.84      216.75     43.61 o 
   7   9  22       83.62       59.62     18.93 o 
   0  10  22      137.76      206.85     34.69 o 
   1  10  22        8.37       39.34     14.01 o 
   2  10  22      212.03      194.69     25.10 o 
   3  10  22       71.43       59.23     16.32 o 
   4  10  22       37.62       69.01     20.08 o 
   5  10  22        0.03       31.78     16.06 o 
   6  10  22       49.62       51.33     17.95 o 
   1  11  22       36.11       58.98     14.93 o 
   2  11  22       95.19       68.17     14.54 o 
   3  11  22        0.00        9.18     18.68 o 
   4  11  22      380.42      369.48     60.23 o 
   5  11  22        1.23       41.39     19.58 o 
   0  12  22       28.36       59.19     20.95 o 
   1  12  22        4.68       24.42     26.29 o 
   2  12  22        1.62       40.70     20.05 o 
   3  12  22        1.25       21.18     13.29 o 
   1   1  23      367.10      321.95     40.44 o 
   2   1  23      102.44       63.60     26.74 o 
   3   1  23        0.13       17.59     19.81 o 
   4   1  23      323.82      272.04     40.21 o 
   5   1  23       91.91       83.91     17.25 o 
   6   1  23       23.62       36.07     20.62 o 
   7   1  23      317.01      394.57     64.07 o 
   8   1  23      115.39      111.46     25.36 o 
   9   1  23        1.55       48.40     20.98 o 
   0   2  23      201.59      177.30     53.77 o 
   1   2  23       65.20       99.31     26.99 o 
   2   2  23       63.13       38.48     22.08 o 
   3   2  23       96.53       88.24     20.20 o 
   4   2  23       16.61       18.88     27.39 o 
   5   2  23      138.45      160.41     27.03 o 
   6   2  23      123.34       97.62     21.57 o 
   7   2  23      163.49      124.34     24.15 o 
   8   2  23       68.90       65.36     18.68 o 
   9   2  23      417.79      452.41     74.58 o 
   1   3  23      152.93       97.13     26.64 o 
   2   3  23        2.63       49.06     24.39 o 
   3   3  23       43.80       67.91     18.99 o 
   4   3  23       50.79       85.32     19.73 o 
   5   3  23        0.01       26.04     19.39 o 
   6   3  23       64.06       53.76     24.84 o 
   7   3  23       33.13       47.28     25.44 o 
   8   3  23       61.12       64.26     20.76 o 
   9   3  23        0.00       38.88     22.11 o 
   0   4  23        4.24       22.39     54.07 o 
   1   4  23       24.15       46.64     18.55 o 
   2   4  23       13.44       30.19     17.67 o 
   3   4  23      144.38      149.61     24.62 o 
   4   4  23       13.78       46.85     16.95 o 
   5   4  23        8.60       41.75     19.21 o 
   6   4  23        3.28        3.55     28.49 o 
   7   4  23      135.82      115.73     29.67 o 
   8   4  23       26.02       55.92     22.80 o 
   1   5  23      746.51      766.26     92.48 o 
   2   5  23       64.96       66.52     21.93 o 
   3   5  23       27.93       43.78     15.65 o 
   4   5  23        0.02        0.99     30.08 o 
   5   5  23      576.03      526.87     76.11 o 
   6   5  23       10.23       25.06     17.39 o 
   7   5  23      114.16      136.82     34.98 o 
   8   5  23        8.26       44.72     22.00 o 
   0   6  23      238.75      228.42     46.89 o 
   1   6  23       33.20       46.57     18.08 o 
   2   6  23        0.16       63.30     20.56 o 
   3   6  23      450.56      502.39     58.52 o 
   4   6  23       37.72       45.64     27.07 o 
   5   6  23       81.20       88.32     33.87 o 
   6   6  23        2.91       28.41     19.39 o 
   7   6  23        4.44       29.29     22.04 o 
   8   6  23        4.66       30.98     29.59 o 
   1   7  23       46.48       47.62     19.79 o 
   2   7  23       13.29       20.01     13.75 o 
   3   7  23        8.90       42.17     17.71 o 
   4   7  23       32.56       47.58     20.57 o 
   5   7  23      135.93      186.74     39.56 o 
   6   7  23       33.24       36.83     18.76 o 
   7   7  23       55.91       50.72     15.92 o 
   0   8  23      143.61       92.45     37.93 o 
   1   8  23       58.29       70.10     29.46 o 
   2   8  23       14.09       29.00     20.30 o 
   3   8  23        1.97       29.20     19.65 o 
   4   8  23       33.91        3.80     17.42 o 
   5   8  23        5.50       22.83     19.58 o 
   6   8  23       41.86       32.09     31.72 o 
   1   9  23      343.25      312.52     37.23 o 
   2   9  23        2.96       37.15     15.09 o 
   3   9  23       11.63       13.88     17.57 o 
   4   9  23        1.98       27.00     17.78 o 
   5   9  23       53.84       85.56     19.50 o 
   0  10  23      120.36      122.15     40.15 o 
   1  10  23       90.14      113.84     21.89 o 
   2  10  23       15.64       32.91     25.20 o 
   3  10  23      336.08      206.96     37.68 o 
   4  10  23        6.95       28.69     20.45 o 
   1  11  23        1.36       18.84     17.22 o 
   0   0  24        3.24      -28.02     57.37 o 
   1   0  24      114.58       97.13     56.43 o 
   2   0  24       39.74       24.31     27.59 o 
   3   0  24       24.21       49.75     29.37 o 
   4   0  24       61.39       31.14     19.90 o 
   5   0  24      112.27      162.73     47.40 o 
   6   0  24       14.91       64.42     26.23 o 
   7   0  24        0.67       13.19     41.51 o 
   8   0  24       83.97       42.01     64.87 o 
   1   1  24        0.09       20.81     22.46 o 
   2   1  24      253.78      285.73     42.05 o 
   3   1  24        9.31        6.57     24.51 o 
   4   1  24       82.31       89.89     22.18 o 
   5   1  24       50.93       51.93     19.40 o 
   6   1  24       42.38        9.17     13.01 o 
   7   1  24        2.10       27.44     20.01 o 
   8   1  24        5.72       37.28     15.33 o 
   0   2  24      451.50      438.28     72.42 o 
   1   2  24        5.76       27.27     18.43 o 
   2   2  24        2.85       59.34     18.18 o 
   3   2  24      442.32      338.37     48.34 o 
   4   2  24       25.03       33.27     16.13 o 
   5   2  24      124.52       80.10     21.29 o 
   6   2  24        5.14       27.74     18.14 o 
   7   2  24       36.21       38.91     24.66 o 
   1   3  24       77.61       55.83     16.29 o 
   2   3  24       38.32       67.01     19.44 o 
   3   3  24       48.31       57.71     19.71 o 
   4   3  24      266.32      268.54     40.43 o 
   5   3  24       89.91       86.94     23.24 o 
   6   3  24      109.99       83.67     21.89 o 
   7   3  24      132.97      156.17     33.15 o 
   0   4  24      908.51      835.28    173.68 o 
   1   4  24        0.23       19.45     22.00 o 
   2   4  24      396.01      374.09     44.64 o 
   3   4  24       19.98       55.87     13.91 o 
   4   4  24       67.74       79.63     17.05 o 
   5   4  24       38.28       41.79     20.17 o 
   6   4  24      358.38      292.28     55.69 o 
   7   4  24        0.96       40.29     16.59 o 
   1   5  24        0.23       27.49     21.02 o 
   2   5  24        8.46       15.64     16.15 o 
   3   5  24       63.48       49.34     15.44 o 
   4   5  24      841.85      843.37    110.75 o 
   5   5  24        9.16       67.24     24.67 o 
   6   5  24      479.85      478.03     81.91 o 
   0   6  24       13.94       38.55     29.78 o 
   1   6  24        3.67       21.30     16.99 o 
   2   6  24        3.75       27.61     15.27 o 
   3   6  24      390.32      322.81     40.08 o 
   4   6  24       29.71       41.75     24.58 o 
   5   6  24       63.43       36.87     28.52 o 
   6   6  24       44.70       40.00     20.78 o 
   1   7  24      125.14       80.29     22.57 o 
   2   7  24        0.13       33.70     25.94 o 
   3   7  24        5.78       49.43     11.44 o 
   4   7  24       82.23       56.90     21.80 o 
   5   7  24      181.67      137.51     31.97 o 
   0   8  24       14.45       -9.18     39.13 o 
   1   8  24       45.94       46.20     18.80 o 
   2   8  24        6.42       48.22     16.42 o 
   3   8  24       86.40       85.45     18.55 o 
   4   8  24        0.41       28.33     31.90 o 
   1   9  24      281.74      207.03     39.18 o 
   2   9  24      167.28      142.58     29.00 o 
   1   1  25       35.69       52.18     19.21 o 
   2   1  25      115.26       59.51     22.00 o 
   3   1  25        0.18       23.80     14.41 o 
   4   1  25       10.28       11.58     21.89 o 
   5   1  25       27.80       39.62     18.45 o 
   6   1  25       69.80       52.84     22.47 o 
   0   2  25      144.95      154.14     44.20 o 
   1   2  25      220.87      146.09     23.23 o 
   2   2  25       77.73       92.60     23.37 o 
   3   2  25       32.47       48.09     15.71 o 
   4   2  25        0.57        1.53     18.96 o 
   5   2  25      176.56      146.01     30.01 o 
   1   3  25      116.54       93.74     17.29 o 
   2   3  25      504.59      471.24     71.68 o 
   3   3  25       22.01       26.33     23.06 o 
   4   3  25      998.43     1212.30    106.03 o 
   5   3  25       78.76       60.83     39.60 o 
   0   4  25      380.63      456.26     93.64 o 
   1   4  25       18.58       39.58     19.47 o 
   2   4  25      109.44      123.29     23.63 o 
   3   4  25        5.87       39.74     15.48 o 
   4   4  25       31.93       42.36     26.72 o 
   5   4  25       27.81       24.96     19.61 o 
   1   5  25       28.34       39.79     17.69 o 
   2   5  25        0.37        9.66     20.88 o 
   3   5  25        4.01       14.13     18.95 o 
   4   5  25       49.77       80.65     18.97 o 
   0   6  25       22.99       50.40     35.63 o 
   1   6  25       13.79       47.52     19.96 o 
   2   6  25        0.60       25.21     19.04 o 
   3   6  25        2.94       22.15     14.61 o 
   1   7  25        2.46       37.50     13.94 o 
   0   0  26       33.98       66.24     37.83 o 
   1   0  26       11.62       31.32     43.92 o 
   2   0  26       85.02       81.47     25.88 o 
   1   1  26        6.35       19.57     18.41 o 
   2   1  26       10.68       37.82     19.75 o 
   0   2  26       83.16       91.73     29.88 o 
   1   2  26        0.66       33.58     14.01 o 
   2   2  26       26.94        8.14     18.32 o 
   1   3  26       75.56       59.55     19.72 o 
                                                 
